# Supplementary material for: Proximity-Labeling Reveals Novel Host and Parasite Proteins at the Toxoplasma Parasitophorous Vacuole Membrane
Source: mBio. 2021 Nov 9;12(6):e00260-21. doi: 10.1128/mBio.00260-21 (PMC8576527; doi:10.1128/mBio.00260-21)
Supplement: DATA SET S1 [file mbio.00260-21-sd001.xlsx]

## Sheet: Index
Data Set S1. Complete quantitative mass spectrometry data.
Data	Full results from TMT-11 experiment
	Main accession	Main accession number from Uniprot or ToxoDB for the protein group (i.e., the proteins that contain at least half of the peptides belonging to a group of proteins that cannot be unambiguously identified by unique peptides)
	Main and secondary accessions	Secondary accession numbers that bin in the same protein group
	Gene	Human gene symbol
	Species	Species
	Human protein name	Protein name (from Uniprot)
	Toxoplasma protein name	Protein name (from ToxoDB and "Toxoplasma gene alias" tab)
	Score	A measure of the confidence in the protein identity match
	Number of peptides identified	Number of unique peptides identified
	Percent coverage	Percentage of the protein covered by the identified peptides
	Uniprot subcellular localization	Subcellular localization (from Uniprot)
	logFC	Log2 fold-change of the ratio between the indicated conditions
	p-value	Moderated t-test p-value results of the ratio between the indicated conditions
	q-value	Moderated t-test FDR-adjusted p-value results of the ratio between the indicated conditions
Toxo likely positive list	List of PV/PVM-localized and exported Toxoplasma proteins derived from literature; used for ROC analysis
Toxo likely negative list	List of putatively non-secreted Toxoplasma proteins [19S/20S proteosome, 40S/60S ribosome, apicoplast, cytosolic, ER, mitochondria, nucleus, plasma membrane, inner membrane complex, or tubulin cytoskeleton localized, don't contain a signal peptide, and aren't annotated as "hypothetical"] from Barylyuk et al. 2020 https://doi.org/10.1016/j.chom.2020.09.011; used for ROC analysis
Toxo gene aliases	List of Toxoplasma gene aliases

## Sheet: Data
										miniTurbo-RAH+Toxo / miniTurbo+Toxo			miniTurbo-RAH+Toxo / miniTurbo-RAH Mock			miniTurbo-RAH+Toxo / miniTurbo-RAH+Toxo (no biotin)			miniTurbo+Toxo / miniTurbo+Toxo (no biotin)			Log2(TMT ratios)
Main accession	Main and secondary accessions	Gene	Species	Human protein name	Toxoplasma protein name	Score	Number of peptides identified	Percent coverage	Uniprot subcellular location	log2 FC	p-value	q-value	log2 FC	p-value	q-value	log2 FC	p-value	q-value	log2 FC	p-value	q-value	ctrl turbo rah nobiotin	ctrl turbo cyto nobiotin	ctrl noturbo	turborah toxo r1	turborah mock r1	turborah toxo r2	turborah mock r2	turborah toxo r3	turbocyto toxo r1	turborah toxo r4	turbocyto toxo r2
P78332	P78332|E9PGM9|F8WCA5|P78332-3	RBM6	HUMAN	RNA-binding protein 6	NA	14.17	2	1.9	Nucleus {ECO:0000305}.	6.13839	1.74623e-11	1.51922e-08	-0.198083	0.5073	0.99981	8.20665	8.4074e-14	2.84558e-12	2.06826	1.32251e-05	6.1938e-08	-7.59537	-7.02257	-7.63387	0.822874	0.802617	0.746849	1.1723	0.950382	-5.25039	0.637394	-5.44764
TGGT1_220240-t26_1-p1	TGGT1_220240-t26_1-p1	NA	Toxoplasma_gondii_GT1	TGGT1_220240	GRA31	278.98	15	37.4	NA	1.77311	9.87841e-05	0.00030053	3.69215	3.40454e-08	0.000128897	6.22624	1.08208e-11	6.87369e-11	4.45314	6.68159e-09	1.66043e-10	-4.58383	-4.81262	-5.68079	1.20995	-2.57591	1.1544	-2.4074	1.29411	-0.642096	1.14351	-0.503128
TGGT1_289530-t26_1-p1	TGGT1_289530-t26_1-p1	NA	Toxoplasma_gondii_GT1	TGGT1_289530	TGGT1_289530 ribosomal protein RPL19	71.94	7	27.2	NA	0.59908	0.167292	0.0492369	3.25486	2.3367e-06	0.000831654	4.02861	4.78169e-08	1.39279e-09	3.42953	2.34718e-06	1.17349e-08	-2.93185	-2.25245	-4.09195	1.04415	-2.49749	0.826627	-2.13919	0.955229	0.273109	0.920096	0.401779
TGGT1_258580-t26_1-p1	TGGT1_258580-t26_1-p1	NA	Toxoplasma_gondii_GT1	TGGT1_258580	ROP17	388.81	22	47	NA	0.618349	0.100858	0.0321768	3.19691	4.94625e-07	0.000276637	4.16992	4.74812e-09	3.65465e-10	3.55157	2.70629e-07	1.64322e-09	-3.10589	-2.58337	-3.98095	0.945866	-2.16308	0.98637	-2.33772	1.04066	0.329138	0.813143	0.327182
TGGT1_213010-t26_1-p1	TGGT1_213010-t26_1-p1	NA	Toxoplasma_gondii_GT1	TGGT1_213010	TGGT1_213010 hypothetical protein	27.84	2	2.8	NA	-0.253389	0.425915	0.109402	2.96877	2.67459e-07	0.000255364	0.379172	0.186441	0.00162888	0.632561	0.073444	0.000310225	-0.0912213	0.0477328	-0.214948	0.309295	-2.18395	0.159775	-3.16754	0.349635	0.637005	0.353401	0.455826
TGGT1_309590-t26_1-p1	TGGT1_309590-t26_1-p1	NA	Toxoplasma_gondii_GT1	TGGT1_309590	ROP1	135.57	11	16.6	NA	1.37261	0.0048565	0.00297128	2.96525	5.74292e-06	0.001481	4.40016	1.46987e-08	6.90007e-10	3.02756	8.05259e-06	3.82273e-08	-3.21199	-2.69455	-4.16262	0.755272	-2.12724	1.67046	-1.71569	1.01379	-0.370133	0.735591	-0.287524
Q5JV73	Q5JV73|TGGT1_292170-t26_1-p1|Q2V6Q1|Q9NPF8|Q9NPF8-2|P24863|E5RFK5|J3KP90|P24863-2|J3QRA6|J3KT70	FRMPD3	HUMAN	FERM and PDZ domain-containing protein 3	NA	16.44	2	0.7	NA	2.35213	0.014716	0.00662723	-0.426254	0.619211	0.99981	6.67017	5.56993e-07	7.78046e-09	4.31803	0.000290128	1.27519e-06	-4.62468	-4.79368	-8.74813	0.661382	1.16367	0.639996	0.918178	0.87524	-1.8257	0.282067	-1.64923
TGGT1_216180-t26_1-p1	TGGT1_216180-t26_1-p1	NA	Toxoplasma_gondii_GT1	TGGT1_216180	TGGT1_216180 hypothetical protein	26.96	2	8.8	NA	0.904276	0.0457509	0.0164544	2.9324	7.18049e-06	0.00165363	4.42429	1.55063e-08	7.08786e-10	3.52001	1.75842e-06	8.93884e-09	-3.23029	-2.60454	-4.43592	0.917263	-2.11356	1.07075	-1.74983	1.08455	0.0574859	0.930261	0.135372
TGGT1_239330-t26_1-p1	TGGT1_239330-t26_1-p1	NA	Toxoplasma_gondii_GT1	TGGT1_239330	TGGT1_239330 ribosomal protein RPL37	26.72	2	18.3	NA	0.710191	0.0464825	0.0166625	2.79443	9.05191e-07	0.000393758	-0.207121	0.479928	0.00416826	-0.917312	0.0183163	7.79915e-05	0.691145	0.886167	-0.154871	0.312463	-2.74283	0.322531	-2.31197	0.229455	-0.490719	0.203653	-0.395613
TGGT1_227360-t26_1-p1	TGGT1_227360-t26_1-p1	NA	Toxoplasma_gondii_GT1	TGGT1_227360	TGGT1_227360 ribosomal protein RPL3	253.86	18	42.9	NA	-0.292184	0.493505	0.123957	2.78681	1.39329e-05	0.00230958	2.29222	2.83081e-05	2.75085e-07	2.58441	5.0375e-05	2.28154e-07	-1.75686	-0.788718	-2.65859	0.84649	-2.33777	0.465544	-2.12084	0.487796	0.764587	0.430177	0.934784
TGGT1_220950-t26_1-p1	TGGT1_220950-t26_1-p1	NA	Toxoplasma_gondii_GT1	TGGT1_220950	MAF1b	97.06	6	22.4	NA	0.500934	0.366375	0.0963272	2.75069	0.000187597	0.0100421	3.3979	6.788e-06	7.11073e-08	2.89696	0.000189073	8.36196e-07	-1.19305	-2.46379	-3.97782	0.903853	-1.89444	0.793151	-1.90092	0.841449	0.327884	0.873593	0.37627
TGGT1_216860-t26_1-p1	TGGT1_216860-t26_1-p1	NA	Toxoplasma_gondii_GT1	TGGT1_216860	TGGT1_216860 DEAD (Asp-Glu-Ala-Asp) box polypeptide DDX39	32.01	3	5	NA	-0.441879	0.301908	0.0819021	2.7472	1.47483e-05	0.00230958	2.80717	3.09835e-06	3.44958e-08	3.24905	4.38733e-06	2.13478e-08	-2.06637	-1.40903	-3.29352	0.515905	-2.24125	0.535351	-2.15142	0.582235	0.918134	0.569965	1.06735
TGGT1_411430-t26_1-p1	TGGT1_411430-t26_1-p1	NA	Toxoplasma_gondii_GT1	TGGT1_411430	ROP5	283.67	17	42.7	NA	0.193971	0.640995	0.154649	2.64442	1.93348e-05	0.00280355	3.62476	1.50938e-07	2.89115e-09	3.43079	2.13697e-06	1.07529e-08	-2.79715	-1.95836	-3.75451	0.992491	-2.03193	0.791564	-1.68073	0.821025	0.623786	0.547258	0.564442
TGGT1_291930-t26_1-p1	TGGT1_291930-t26_1-p1	NA	Toxoplasma_gondii_GT1	TGGT1_291930	TGGT1_291930 RNA recognition motif-containing protein	32.65	2	3.8	NA	0.0359916	0.926484	0.209159	2.55881	1.46261e-05	0.00230958	2.96358	7.65316e-07	1.00705e-08	2.92759	6.20081e-06	2.97298e-08	-1.68018	-1.89628	-3.18954	0.662359	-1.99863	0.806154	-1.70251	0.660869	0.494135	0.703583	0.850365
TGGT1_300000-t26_1-p1	TGGT1_300000-t26_1-p1	NA	Toxoplasma_gondii_GT1	TGGT1_300000	TGGT1_300000 ribosomal protein RPL18	114.53	8	39.5	NA	-0.116033	0.782682	0.183096	2.54087	3.3281e-05	0.00361931	2.3238	2.31193e-05	2.26418e-07	2.43984	8.23278e-05	3.67982e-07	-1.40466	-1.02429	-2.73085	0.967833	-2.07732	0.339322	-1.79667	0.622973	0.713445	0.485352	0.72636
TGGT1_286450-t26_1-p1	TGGT1_286450-t26_1-p1	NA	Toxoplasma_gondii_GT1	TGGT1_286450	GRA5	26.79	2	13.3	NA	0.839968	0.173508	0.0508085	2.51671	0.000833088	0.0276402	3.6839	7.17981e-06	7.49334e-08	2.84394	0.000470482	2.0574e-06	-2.11429	-4.89239	-2.36358	0.728112	-2.05771	0.518722	-1.85475	0.620313	-0.379323	0.374789	-0.179645
TGGT1_262960-t26_1-p1	TGGT1_262960-t26_1-p1	NA	Toxoplasma_gondii_GT1	TGGT1_262960	TGGT1_262960 putative U1 snRNP-associated protein Usp106	252.45	15	40.8	NA	-0.631283	0.0883248	0.0287584	2.49372	6.0526e-06	0.001481	0.344795	0.274511	0.00239031	0.976079	0.0180765	7.69906e-05	0.111855	0.241814	-0.965428	0.0339714	-2.51661	0.150626	-2.18907	0.220846	0.769843	0.15806	0.774475
TGGT1_314810-t26_1-p1	TGGT1_314810-t26_1-p1	NA	Toxoplasma_gondii_GT1	TGGT1_314810	TGGT1_314810 ribosomal protein RPL7	80.47	6	27.9	NA	-0.121463	0.778691	0.182358	2.41465	7.11716e-05	0.0053584	3.31257	6.82511e-07	9.17366e-09	3.43403	3.31197e-06	1.63044e-08	-2.43262	-1.75973	-3.72866	0.707485	-1.81912	0.718933	-1.6657	0.656603	0.755831	0.605919	0.831564
TGGT1_263090-t26_1-p1	TGGT1_263090-t26_1-p1	NA	Toxoplasma_gondii_GT1	TGGT1_263090	TGGT1_263090 14-3-3 protein	55.53	4	11.4	NA	0.420648	0.297774	0.0809267	2.40256	3.18113e-05	0.00361931	1.56609	0.000511667	4.66163e-06	1.14544	0.0149293	6.36525e-05	-0.685471	-0.268217	-1.81313	0.437265	-1.68927	0.997602	-1.82821	0.522108	0.058829	0.618296	0.387511
TGGT1_295110-t26_1-p1	TGGT1_295110-t26_1-p1|TGGT1_295125-t26_1-p1	NA	Toxoplasma_gondii_GT1	TGGT1_295110	ROP7	45.02	3	7.1	NA	-0.0923534	0.829617	0.191552	2.3758	7.81338e-05	0.00567315	2.81419	3.86646e-06	4.2406e-08	2.90654	1.79625e-05	8.31963e-08	-2.16801	-1.20323	-3.13842	0.657141	-1.701	0.893394	-1.762	0.586083	0.783719	0.440586	0.68959
TGGT1_217530-t26_1-p1	TGGT1_217530-t26_1-p1	NA	Toxoplasma_gondii_GT1	TGGT1_217530	TGGT1_217530 hypothetical protein	73.1	6	14	NA	0.692677	0.0846693	0.0276822	2.20371	4.8368e-05	0.00450859	4.21492	8.46803e-09	5.09994e-10	3.52224	5.79359e-07	3.20068e-09	-2.67083	-3.04657	-4.19692	0.908644	-1.38479	0.968121	-1.20233	0.909958	0.126449	0.853851	0.308484
TGGT1_310780-t26_1-p1	TGGT1_310780-t26_1-p1	NA	Toxoplasma_gondii_GT1	TGGT1_310780	GRA4	117.78	6	42.6	NA	-0.264677	0.54151	0.134144	2.1335	0.000217808	0.0109323	4.43728	2.15565e-08	8.60428e-10	4.70196	9.048e-08	6.6543e-10	-3.70197	-2.84031	-4.8283	0.551611	-1.48293	0.63994	-1.48989	0.748497	0.888373	0.648298	0.935154
Q5VSL9	Q5VSL9|Q5VSL9-2|Q5VSL9-3|Q5VSL9-4|Q9ULQ0|Q9ULQ0-2	STRIP1	HUMAN	Striatin-interacting protein 1	NA	400.36	24	37.3	Cytoplasm {ECO:0000269|PubMed:21834987}. Note=Enriched on the plasma membrane.	0.458704	0.204434	0.0584674	2.12793	3.1675e-05	0.00361931	5.11689	2.93743e-10	1.46207e-10	4.65818	8.51062e-09	1.76852e-10	-3.67897	-4.06043	-4.99769	0.80443	-1.23482	0.792146	-1.27866	1.00248	0.350481	0.885699	0.474487
TGGT1_292130-t26_1-p1	TGGT1_292130-t26_1-p1	NA	Toxoplasma_gondii_GT1	TGGT1_292130	TGGT1_292130 ribosomal protein RPL13A	179.19	10	30	NA	0.0365518	0.923019	0.208849	2.12414	6.86414e-05	0.0053584	4.01536	1.51477e-08	6.98919e-10	3.97881	1.41074e-07	9.39939e-10	-3.17835	-2.54123	-4.12629	0.742965	-1.48983	0.73996	-1.29164	0.78422	0.662393	0.666468	0.73131
TGGT1_254720-t26_1-p1	TGGT1_254720-t26_1-p1	NA	Toxoplasma_gondii_GT1	TGGT1_254720	GRA8	57.86	5	15.7	NA	0.361436	0.313126	0.0844189	2.02224	5.39313e-05	0.00454625	3.64198	2.00953e-08	8.23425e-10	3.28054	5.55773e-07	3.08706e-09	-2.64755	-2.35405	-3.52888	0.668298	-1.52246	0.899053	-0.925057	0.906056	0.442893	0.720529	0.431203
TGGT1_204050-t26_1-p1	TGGT1_204050-t26_1-p1	NA	Toxoplasma_gondii_GT1	TGGT1_204050	TGGT1_204050 subtilisin SUB1	39.54	2	4	NA	-0.431185	0.218617	0.0621558	2.02222	3.9426e-05	0.00392036	1.68857	6.7084e-05	6.34405e-07	2.11975	4.16515e-05	1.89535e-07	-1.01691	-0.774674	-1.99275	0.441602	-1.56578	0.449475	-1.62442	0.405262	0.795356	0.412144	0.921256
O75340-2	O75340-2|O75340|A0A024QZ42|E7EPW6|O75340-3	PDCD6	HUMAN	Isoform 2 of Programmed cell death protein 6	NA	118.84	8	47.6	Endoplasmic reticulum membrane {ECO:0000269|PubMed:16957052, ECO:0000269|PubMed:27813252}; Peripheral membrane protein {ECO:0000269|PubMed:16957052}. Cytoplasmic vesicle, COPII-coated vesicle membrane {ECO:0000269|PubMed:27716508}. Cytoplasm {ECO:0000269|PubMed:27716508, ECO:0000269|PubMed:27784779}. Nucleus {ECO:0000269|PubMed:17045351, ECO:0000269|PubMed:21122810, ECO:0000269|PubMed:27784779}. …	-0.0126361	0.973365	0.217302	1.99503	0.000124694	0.00762775	3.80858	2.88667e-08	1.022e-09	3.82122	2.27669e-07	1.41117e-09	-2.6001	-2.69111	-4.02715	0.610858	-1.33201	0.746713	-1.25314	0.667472	0.773392	0.784801	0.656802
TGGT1_306030-t26_1-p1	TGGT1_306030-t26_1-p1	NA	Toxoplasma_gondii_GT1	TGGT1_306030	TGGT1_306030 glutathione s-transferase, n-terminal domain containing protein	151.5	10	36.3	NA	0.188964	0.576855	0.141689	1.94296	5.26887e-05	0.00454625	4.07119	3.08778e-09	3.072e-10	3.88223	4.76318e-08	4.15032e-10	-3.02653	-2.92825	-3.97743	0.776148	-1.21281	0.711164	-1.15219	1.01715	0.496768	0.53738	0.646226
TGGT1_410370-t26_1-p1	TGGT1_410370-t26_1-p1	NA	Toxoplasma_gondii_GT1	TGGT1_410370	TGGT1_410370 putative transmembrane protein	205.54	14	34.4	NA	-0.0275838	0.954038	0.213756	1.93096	0.00121141	0.0373437	4.173	1.57428e-07	2.97989e-09	4.20058	1.12315e-06	5.86062e-09	-2.6124	-3.01543	-4.79297	0.675016	-1.26778	0.675624	-1.19534	0.72975	0.575805	0.717185	0.87815
TGGT1_270240-t26_1-p1	TGGT1_270240-t26_1-p1	NA	Toxoplasma_gondii_GT1	TGGT1_270240	MAG1	184.66	12	28.7	NA	-0.630444	0.127067	0.0392154	1.88122	0.000305923	0.0142582	3.66762	7.38528e-08	1.81792e-09	4.29807	9.31999e-08	6.80539e-10	-2.92674	-2.49244	-4.1548	0.366369	-1.36935	0.477601	-1.4405	0.570281	1.09034	0.49093	1.12313
TGGT1_258870A-t26_1-p1	TGGT1_258870A-t26_1-p1	NA	Toxoplasma_gondii_GT1	TGGT1_258870A	TGGT1_258870A hypothetical protein	63.5	5	9.6	NA	-0.29201	0.395175	0.102536	1.85486	8.69187e-05	0.00607655	1.68582	6.52464e-05	6.17544e-07	1.97783	7.79323e-05	3.48907e-07	-0.750393	-0.983153	-1.94425	0.444847	-1.39154	0.446659	-1.39841	0.500669	0.647388	0.447376	0.856408
TGGT1_215360-t26_1-p1	TGGT1_215360-t26_1-p1	NA	Toxoplasma_gondii_GT1	TGGT1_215360	TGGT1_215360 hypothetical protein	34.27	3	9.7	NA	1.07588	0.021404	0.00888007	1.84698	0.000606066	0.0228149	4.47525	1.4384e-08	6.82779e-10	3.39938	2.73243e-06	1.35575e-08	-3.0516	-2.89292	-4.61206	0.998346	-0.910604	0.776105	-0.870561	1.06088	-0.166958	0.990253	-0.0720083
TGGT1_208830-t26_1-p1	TGGT1_208830-t26_1-p1	NA	Toxoplasma_gondii_GT1	TGGT1_208830	GRA16	191.03	14	38.2	NA	-0.0923216	0.780092	0.182588	1.7774	0.000102554	0.00690722	3.41643	2.06565e-08	8.37296e-10	3.50876	1.2534e-07	8.59963e-10	-2.54336	-2.31715	-3.44303	0.550727	-1.1204	0.649576	-1.13723	0.706345	0.680977	0.687697	0.800839
TGGT1_205250-t26_1-p1	TGGT1_205250-t26_1-p1	NA	Toxoplasma_gondii_GT1	TGGT1_205250	ROP18	71.56	5	10.8	NA	-0.191869	0.682252	0.1632	1.76708	0.00196823	0.0546498	2.58356	2.31811e-05	2.26957e-07	2.77543	6.63325e-05	2.98198e-07	-2.00573	-0.968083	-3.13242	0.910756	-1.27996	0.496161	-1.15789	0.511859	0.744584	0.273825	0.735455
A0A0C4DH65	A0A0C4DH65|A5PL33|A5PL33-2|A5PL33-3	KRBA1	HUMAN	Protein KRBA1	NA	36.5	3	4.6	NA	-0.298759	0.4219	0.108499	1.72018	0.000358482	0.0159484	2.80737	7.15745e-07	9.51128e-09	3.10612	1.69843e-06	8.65542e-09	-2.23039	-1.53387	-3.02474	0.458951	-1.29059	0.504748	-1.06104	0.544203	0.818637	0.669564	0.867614
TGGT1_311470-t26_1-p1	TGGT1_311470-t26_1-p1	NA	Toxoplasma_gondii_GT1	TGGT1_311470	RON5	242.7	17	14.5	NA	-0.185174	0.570548	0.140338	1.70615	0.000127292	0.00763426	3.93943	2.93859e-09	3.06976e-10	4.12461	1.47849e-08	2.19098e-10	-3.06029	-2.89859	-3.96135	0.596649	-1.1079	0.605295	-1.03903	0.682008	0.768845	0.646811	0.866885
Q8NHP6	Q8NHP6|R4GMN1|Q8NHP6-2	MOSPD2	HUMAN	Motile sperm domain-containing protein 2	NA	241.31	17	32.2	Cell membrane {ECO:0000269|PubMed:28137892}; Single-pass membrane protein {ECO:0000305}.	1.05387	0.00366743	0.00243377	1.70389	7.06419e-05	0.0053584	4.96904	7.28956e-11	8.81156e-11	3.91517	1.28109e-08	2.07764e-10	-3.68861	-3.82527	-4.53566	0.88019	-0.831616	0.892105	-0.671116	1.08971	-0.1306	0.948102	-0.0720783
Q6P1N0	Q6P1N0	CC2D1A	HUMAN	Coiled-coil and C2 domain-containing protein 1A	NA	488.66	33	43	Cytoplasm {ECO:0000269|PubMed:16033914}. Nucleus {ECO:0000250|UniProtKB:Q66HA5}. Cytoplasm, cytoskeleton, microtubule organizing center, centrosome {ECO:0000303|PubMed:20171170}.	0.556065	0.142381	0.0430124	1.67496	0.000408076	0.017733	4.51274	2.20871e-09	2.70504e-10	3.95667	9.33009e-08	6.80973e-10	-3.5034	-3.04014	-4.46852	0.817024	-0.946088	0.756145	-0.719745	0.936967	0.220371	0.858057	0.351595
TGGT1_207460B-t26_1-p1	TGGT1_207460B-t26_1-p1	NA	Toxoplasma_gondii_GT1	TGGT1_207460B	TGGT1_207460B Rab5B protein	14.73	2	15.4	NA	1.43844	0.0146862	0.00662363	-0.710872	0.188144	0.99981	4.13131	4.79794e-07	6.91618e-09	2.69287	0.000243432	1.07283e-06	-3.04361	-3.62053	-4.80849	0.189768	0.120872	0.250934	1.91506	0.541573	-1.41687	0.246106	-0.845818
TGGT1_227970-t26_1-p1	TGGT1_227970-t26_1-p1	NA	Toxoplasma_gondii_GT1	TGGT1_227970	TGGT1_227970 histone family DNA-binding protein	45.03	3	18.2	NA	-0.420607	0.21911	0.0622755	1.672	0.000189812	0.0100421	0.490775	0.111282	0.000974005	0.911383	0.019806	8.42471e-05	-0.487498	0.212346	-0.609945	0.489005	-1.61952	0.0230774	-1.33299	-0.00142859	0.897051	0.272317	0.335649
Q6N043	Q6N043|Q6N043-2|H0YL38|Q6N043-3|H0YLA6|Q6N043-5	ZNF280D	HUMAN	Zinc finger protein 280D	NA	41.83	4	5.5	Nucleus {ECO:0000305}.	1.37398	0.186521	0.0541163	1.65731	0.116367	0.99981	4.07355	0.00041973	3.83435e-06	2.69957	0.0219901	9.34888e-05	-0.291348	-3.43911	-5.84623	0.660627	-0.958167	0.914622	-0.593816	1.2591	-0.544778	0.690929	-0.44055
O14746	O14746|O14746-3|O14746-2|O14746-4	TERT	HUMAN	Telomerase reverse transcriptase	NA	23.15	2	1	Nucleus, nucleolus {ECO:0000269|PubMed:22226966}. Nucleus, nucleoplasm. Nucleus. Chromosome, telomere. Cytoplasm. Nucleus, PML body. Note=Shuttling between nuclear and cytoplasm depends on cell cycle, phosphorylation states, transformation and DNA damage. Diffuse localization in the nucleoplasm. Enriched in nucleoli of certain cell types. Translocated to the cytoplasm via nuclear pores in a CRM1/…	1.39715	0.00543245	0.00319556	0.105663	0.8053	0.99981	4.37986	2.37177e-08	9.0765e-10	2.98271	1.35664e-05	6.34272e-08	-3.61098	-2.76549	-4.68896	0.617947	0.546949	0.963423	0.624491	0.653589	-0.770368	0.530575	-0.641167
TGGT1_210370-t26_1-p1	TGGT1_210370-t26_1-p1	NA	Toxoplasma_gondii_GT1	TGGT1_210370	ROP54	44.25	3	8.1	NA	-0.618097	0.151773	0.0452511	1.64367	0.00136831	0.040613	4.13401	3.15759e-08	1.08417e-09	4.7521	5.02894e-08	4.31751e-10	-4.21397	-2.58827	-4.17807	0.509602	-1.18983	0.591329	-1.14971	0.505199	1.0745	0.289484	1.10951
TGGT1_254470-t26_1-p1	TGGT1_254470-t26_1-p1	NA	Toxoplasma_gondii_GT1	TGGT1_254470	MYR1	27.97	3	4.5	NA	-0.194743	0.61275	0.148992	1.6376	0.000763437	0.0264501	2.99588	5.47911e-07	7.66943e-09	3.19063	1.99566e-06	1.0104e-08	-1.99761	-1.92439	-3.32526	0.439675	-1.2549	0.591497	-0.860034	0.646926	0.701438	0.642426	0.848309
TGGT1_230980-t26_1-p1	TGGT1_230980-t26_1-p1	NA	Toxoplasma_gondii_GT1	TGGT1_230980	TGGT1_230980 myosin I	32.19	2	1.4	NA	0.284901	0.453679	0.115511	1.63578	0.000666134	0.0238857	3.97437	1.59947e-08	7.19203e-10	3.68947	3.16966e-07	1.87924e-09	-2.82036	-2.7281	-4.10184	0.678386	-1.04011	0.684406	-0.716238	0.876299	0.384726	0.791323	0.56068
TGGT1_214960-t26_1-p1	TGGT1_214960-t26_1-p1	NA	Toxoplasma_gondii_GT1	TGGT1_214960	TGGT1_214960 AP2 domain transcription factor AP2X-8	29.67	3	0.8	NA	1.35624	0.00948773	0.00480182	0.0157539	0.972391	0.99981	4.3712	5.04875e-08	1.43718e-09	3.01496	2.27206e-05	1.04641e-07	-3.5535	-2.74535	-4.83754	0.551235	0.605868	0.962305	0.680759	0.652919	-0.762086	0.469811	-0.632253
TGGT1_226430-t26_1-p1	TGGT1_226430-t26_1-p1	NA	Toxoplasma_gondii_GT1	TGGT1_226430	TGGT1_226430 reticulon protein	46.51	4	21.4	NA	-0.640641	0.0722276	0.024215	1.61808	0.000266517	0.0127246	3.1894	5.38022e-08	1.5011e-09	3.83004	5.08756e-08	4.35641e-10	-2.58932	-2.2626	-3.40779	0.283534	-1.30693	0.510548	-1.05691	0.538417	1.02388	0.412158	1.12973
TGGT1_279350-t26_1-p1	TGGT1_279350-t26_1-p1	NA	Toxoplasma_gondii_GT1	TGGT1_279350	TGGT1_279350 hypothetical protein	37.77	5	13.6	NA	0.137849	0.726167	0.172178	1.55921	0.00136933	0.040613	4.72673	3.27499e-09	3.16702e-10	4.58888	4.07269e-08	3.76801e-10	-3.90395	-3.22919	-4.86539	0.548363	-1.00477	0.8091	-0.659211	0.875718	0.508943	0.67569	0.669795
TGGT1_229010-t26_1-p1	TGGT1_229010-t26_1-p1	NA	Toxoplasma_gondii_GT1	TGGT1_229010	RON4	98.14	7	11.7	NA	-0.246631	0.480398	0.121039	1.55801	0.000501624	0.020246	4.0953	4.04199e-09	3.40313e-10	4.34193	1.73837e-08	2.33165e-10	-3.20058	-3.03216	-4.24699	0.469362	-1.0516	0.62186	-0.860317	0.646967	0.815108	0.670042	0.88227
TGGT1_411470-t26_1-p1	TGGT1_411470-t26_1-p1	NA	Toxoplasma_gondii_GT1	TGGT1_411470	TGGT1_411470 putative transmembrane protein	83.83	6	21.2	NA	-0.036856	0.957026	0.214315	1.55298	0.037544	0.614999	4.02101	1.24036e-05	1.25094e-07	4.05787	6.72446e-05	3.02215e-07	-1.94157	-2.74556	-5.43207	0.66629	-0.786989	0.703445	-1.02307	0.723039	0.640409	0.49902	0.7292
TGGT1_309120-t26_1-p1	TGGT1_309120-t26_1-p1	NA	Toxoplasma_gondii_GT1	TGGT1_309120	TGGT1_309120 ribosomal protein RPL4	263.61	15	49.5	NA	-0.624313	0.117147	0.0366215	1.54243	0.00114046	0.0358873	3.04608	4.0798e-07	6.07503e-09	3.6704	3.71769e-07	2.16187e-09	-2.5557	-1.85718	-3.4443	0.526272	-1.15794	0.258951	-1.07287	0.473414	0.997714	0.44947	1.10496
P49750-4	P49750-4|P49750|P49750-3|F8VU51	YLPM1	HUMAN	Isoform 4 of YLP motif-containing protein 1	NA	53.08	5	3.2	Nucleus {ECO:0000269|PubMed:17890166}. Nucleus speckle {ECO:0000250}. Note=Migrates to nucleolar caps upon blockage of transcription.	-0.381606	0.411881	0.106433	1.53093	0.00470606	0.105281	3.12777	2.56316e-06	2.90533e-08	3.50938	5.08148e-06	2.45719e-08	-1.54219	-2.57903	-3.72927	0.587891	-0.999232	0.419003	-1.04075	0.593679	0.811256	0.443186	0.973836
Q5T0F9	Q5T0F9|Q5T0F9-2|Q5T0F9-3|Q5T0F9-4	CC2D1B	HUMAN	Coiled-coil and C2 domain-containing protein 1B	NA	28.79	3	3.6	Nucleus {ECO:0000269|PubMed:19423080}.	1.49413	0.000450293	0.000669921	1.50785	0.000416714	0.017733	4.58799	5.03094e-10	1.58516e-10	3.09386	4.92096e-07	2.77289e-09	-2.99184	-4.02709	-3.78925	0.881595	-0.689248	1.02544	-0.355937	1.04276	-0.65753	0.991252	-0.360205
TGGT1_258870B-t26_1-p1	TGGT1_258870B-t26_1-p1	NA	Toxoplasma_gondii_GT1	TGGT1_258870B	TGGT1_258870B hypothetical protein	40.48	3	7.8	NA	-0.513316	0.650535	0.15669	1.49623	0.199494	0.99981	3.64168	0.0025035	2.24164e-05	4.15499	0.00346233	1.48978e-05	-1.42597	-1.61757	-7.00702	0.139009	-1.36284	0.568721	-1.04664	0.160984	0.73581	0.297257	0.873807
TGGT1_300100-t26_1-p1	TGGT1_300100-t26_1-p1	NA	Toxoplasma_gondii_GT1	TGGT1_300100	RON2	151.36	13	10.6	NA	-0.276423	0.426636	0.109555	1.49609	0.00065797	0.0238857	3.90535	6.57084e-09	4.3431e-10	4.18178	2.48873e-08	2.81206e-10	-3.11325	-2.80395	-4.05462	0.62254	-0.964872	0.445208	-0.864478	0.65216	0.835261	0.605766	0.880423
A6NMQ1	A6NMQ1|P09884|A0A087WU64	POLA1	HUMAN	DNA polymerase	NA	31.53	3	1.9	Nucleus {ECO:0000256|RuleBase:RU000442}.	-0.388327	0.392151	0.101896	1.4632	0.00534452	0.115601	2.34495	3.95166e-05	3.7986e-07	2.73328	5.05305e-05	2.28794e-07	-1.90993	-0.868949	-2.91343	0.241192	-1.21052	0.570977	-0.820857	0.580769	0.75513	0.397118	0.916551
TGGT1_313270-t26_1-p1	TGGT1_313270-t26_1-p1	NA	Toxoplasma_gondii_GT1	TGGT1_313270	TGGT1_313270 hypothetical protein	14.92	2	1.1	NA	1.1365	0.028994	0.0112862	-0.215318	0.649832	0.99981	5.90819	2.04307e-09	2.63932e-10	4.77169	2.26336e-07	1.4051e-09	-5.42258	-4.89239	-7.00702	-0.111057	0.105605	0.0902959	0.593419	0.281079	-1.00992	0.276461	-0.9947
TGGT1_203600-t26_1-p1	TGGT1_203600-t26_1-p1	NA	Toxoplasma_gondii_GT1	TGGT1_203600	GRA50	87.17	6	19.1	NA	-0.326786	0.326714	0.0875888	1.45109	0.000564051	0.021864	4.06565	2.19158e-09	2.69768e-10	4.39243	7.56609e-09	1.70067e-10	-3.59992	-2.96003	-3.9536	0.515347	-0.635397	0.568372	-1.14453	0.579756	0.721423	0.581034	1.0544
TGGT1_305980-t26_1-p1	TGGT1_305980-t26_1-p1	NA	Toxoplasma_gondii_GT1	TGGT1_305980	TGGT1_305980 pyruvate dehydrogenase complex subunit PDH-E3I	30.35	3	5.9	NA	0.186527	0.564743	0.139185	1.43641	0.000539016	0.0211025	1.01	0.00304495	2.72213e-05	0.823473	0.0278267	0.000118026	-0.447257	-0.0743963	-1.16383	0.383814	-0.929737	0.53065	-1.04673	0.50233	0.239689	0.375897	0.283602
Q6P1N0-2	Q6P1N0-2	CC2D1A	HUMAN	Isoform 2 of Coiled-coil and C2 domain-containing protein 1A	NA	483.64	33	42.9	Cytoplasm {ECO:0000269|PubMed:16033914}. Nucleus {ECO:0000250|UniProtKB:Q66HA5}. Cytoplasm, cytoskeleton, microtubule organizing center, centrosome {ECO:0000303|PubMed:20171170}.	0.381983	0.46703	0.118287	1.41499	0.0157011	0.296275	4.18127	3.99656e-07	5.98002e-09	3.79929	8.20718e-06	3.89386e-08	-2.70703	-2.69885	-4.88107	0.749065	-0.927118	0.821215	-0.398277	0.964462	0.337081	0.474419	0.403533
Q6PJI9	Q6PJI9|Q6PJI9-2|B7Z7V6|Q6PJI9-3|Q6PJI9-4	WDR59	HUMAN	GATOR complex protein WDR59	NA	31.71	2	2.8	Lysosome membrane {ECO:0000269|PubMed:28199306}.	-0.0790852	0.808871	0.187909	1.39389	0.000777611	0.0267048	3.12056	5.35936e-08	1.49788e-09	3.19964	3.22425e-07	1.90471e-09	-2.8549	-2.31322	-2.44332	0.142795	-1.00525	1.04932	-0.615695	0.707879	0.603965	0.433658	0.721032
Q99816	Q99816|F5H442|Q99816-2	TSG101	HUMAN	Tumor susceptibility gene 101 protein	NA	218.52	14	36.4	Cytoplasm {ECO:0000269|PubMed:17853893}. Early endosome membrane {ECO:0000269|PubMed:23166352}; Peripheral membrane protein {ECO:0000305|PubMed:23166352}; Cytoplasmic side {ECO:0000305|PubMed:23166352}. Late endosome membrane {ECO:0000269|PubMed:11916981, ECO:0000269|PubMed:17229889}; Peripheral membrane protein. Cytoplasm, cytoskeleton, microtubule organizing center, centrosome {ECO:0000269|PubM…	-0.0304068	0.933889	0.210283	1.37463	0.00209535	0.0573658	4.57053	2.12067e-09	2.66922e-10	4.60093	1.72644e-08	2.3226e-10	-3.916	-3.1578	-4.65599	0.574063	-0.77371	0.654417	-0.654372	0.695618	0.60691	0.718278	0.775091
TGGT1_207920-t26_1-p1	TGGT1_207920-t26_1-p1	NA	Toxoplasma_gondii_GT1	TGGT1_207920	TGGT1_207920 hypothetical protein	37.66	4	8.1	NA	0.795004	0.0804391	0.0265687	1.36425	0.00626992	0.131972	4.11293	4.95799e-08	1.42357e-09	3.31793	4.35289e-06	2.11992e-08	-3.47029	-2.46337	-3.94399	0.80085	-1.09284	0.936431	0.00509883	1.09117	0.00231371	0.453078	0.0484434
Q8NDM7	Q8NDM7|Q8NDM7-2|Q8NDM7-3|Q5TA04	CFAP43	HUMAN	Cilia- and flagella-associated protein 43	NA	12.24	2	1.2	Cell projection, cilium, flagellum {ECO:0000250|UniProtKB:A8JAF2}. Cytoplasm, cytoskeleton, flagellum axoneme {ECO:0000250|UniProtKB:Q57WH1}.	1.10521	0.0310061	0.0119518	0.0181585	0.968926	0.99981	5.6637	2.921e-09	3.06082e-10	4.55849	3.29254e-07	1.94224e-09	-4.14104	-4.76801	-6.16699	0.726561	0.188918	0.562585	1.05147	0.609036	-0.403972	0.655225	-0.529748
TGGT1_215220-t26_1-p1	TGGT1_215220-t26_1-p1	NA	Toxoplasma_gondii_GT1	TGGT1_215220	GRA22	30.39	2	4.5	NA	-0.437543	0.243428	0.0680972	1.35924	0.00220995	0.0592598	3.00885	3.02849e-07	4.81234e-09	3.4464	4.93445e-07	2.77858e-09	-2.35377	-1.93315	-3.31783	0.607156	-0.90447	0.169688	-0.866129	0.536222	0.870038	0.582686	0.952925
O60673	O60673|O60673-2|E7ENK3|E7EPY9|E9PD61|P39086|P39086-2|Q13002|E7EPZ0|Q13002-5|H7BYG7|F8WEZ8|Q13002-2|A0A0A0MR30|Q13002-4|A0A0A0MRL4|Q13002-7|Q13002-6|Q13002-3|H7BXJ4|Q0JRZ9-2|G3XAD3|X6R6X3|Q5QGS0	REV3L	HUMAN	DNA polymerase zeta catalytic subunit	NA	16.78	2	0.3	Nucleus {ECO:0000305}.	1.09566	0.227922	0.0644224	-0.126104	0.886452	0.99981	6.38373	1.33402e-06	1.61544e-08	5.28807	6.13144e-05	2.76551e-07	-4.05854	-4.70263	-8.55801	0.600852	0.640105	0.509791	0.833451	0.657671	-0.698207	0.674383	-0.27177
O94989	O94989	ARHGEF15	HUMAN	Rho guanine nucleotide exchange factor 15	NA	14.13	2	2	Cell projection, dendrite {ECO:0000250}. Note=Expressed exclusively in dendrites of the developing hippocampus. {ECO:0000250}.	1.09156	0.01116	0.00536123	-0.128777	0.733115	0.99981	3.6478	4.58688e-08	1.36183e-09	2.55624	1.78158e-05	8.25402e-08	-2.42754	-2.87519	-3.92958	0.752806	0.715759	0.523529	0.682521	0.359493	-0.585732	0.645625	-0.456661
TGGT1_241130-t26_1-p1	TGGT1_241130-t26_1-p1|Q8IXM3	NA	Toxoplasma_gondii_GT1	TGGT1_241130	TGGT1_241130 hypothetical protein	28.53	3	0.7	NA	1.08809	0.0200214	0.00845565	0.0753749	0.857275	0.99981	4.31341	2.18847e-08	8.66329e-10	3.22532	4.72117e-06	2.28973e-08	-3.05738	-3.21591	-4.73452	0.515787	0.481465	0.91141	0.656063	0.592149	-0.535183	0.557209	-0.352713
TGGT1_288650-t26_1-p1	TGGT1_288650-t26_1-p1	NA	Toxoplasma_gondii_GT1	TGGT1_288650	GRA12	50.78	4	10.5	NA	-0.506469	0.195499	0.0562205	1.3231	0.00343637	0.0825362	2.9564	5.58213e-07	7.7943e-09	3.46287	7.02121e-07	3.8183e-09	-2.31986	-1.82156	-3.38771	0.424494	-0.929455	0.425725	-0.823364	0.524027	0.883272	0.412516	1.02305
Q96F24	Q96F24|Q96F24-2|Q96F24-3	NRBF2	HUMAN	Nuclear receptor-binding factor 2	NA	107.83	7	33.1	Nucleus {ECO:0000250|UniProtKB:Q9QYK3}. Cytoplasm {ECO:0000250|UniProtKB:Q9QYK3}. Cytoplasmic vesicle {ECO:0000269|PubMed:25086043}. Cytoplasmic vesicle, autophagosome {ECO:0000305}.	-0.778831	0.0680559	0.0230653	1.32508	0.00485875	0.107469	4.69951	4.297e-09	3.46278e-10	5.47834	5.83481e-09	1.60142e-10	-4.29565	-3.43463	-5.18684	0.314262	-0.955423	0.347776	-0.907137	0.488655	1.0741	0.424518	1.27117
P14625	P14625|Q96GW1|A0A1W2PRR1|F8VPC7	HSP90B1	HUMAN	Endoplasmin	NA	359.81	22	30.8	Endoplasmic reticulum lumen. Melanosome. Note=Identified by mass spectrometry in melanosome fractions from stage I to stage IV.	-0.281643	0.326797	0.0875888	1.26399	0.000517079	0.0206568	0.411004	0.115555	0.00101114	0.692647	0.0334129	0.000141573	-0.113407	-0.0631729	-0.447403	0.0595942	-1.29312	0.288655	-0.828838	0.289942	0.442384	0.173849	0.526922
TGGT1_306060-t26_1-p1	TGGT1_306060-t26_1-p1	NA	Toxoplasma_gondii_GT1	TGGT1_306060	RON8	132.18	11	4.8	NA	-0.517343	0.159687	0.0472865	1.21681	0.00383506	0.0909954	3.55676	2.90912e-08	1.02565e-09	4.0741	4.83526e-08	4.19748e-10	-3.04472	-2.4347	-3.81744	0.398187	-0.817536	0.51785	-0.700472	0.442673	1.08847	0.472516	0.861832
TGGT1_206610-t26_1-p1	TGGT1_206610-t26_1-p1	NA	Toxoplasma_gondii_GT1	TGGT1_206610	TGGT1_206610 pyruvate dehydrogenase complex subunit PDH-E2	39.48	4	7.1	NA	-0.410694	0.184047	0.0534626	1.21376	0.00113996	0.0358873	0.723921	0.0148741	0.000131685	1.13461	0.00277327	1.19423e-05	-0.310208	-0.210178	-0.970181	0.0446767	-0.991744	0.266955	-0.981638	0.230154	0.666824	0.366474	0.608693
TGGT1_217740-t26_1-p1	TGGT1_217740-t26_1-p1	NA	Toxoplasma_gondii_GT1	TGGT1_217740	TGGT1_217740 3-ketoacyl-(acyl-carrier-protein) reductase	113.95	9	29.5	NA	-0.526475	0.0819744	0.0269938	1.19646	0.000882861	0.0287792	0.893279	0.00305769	2.73279e-05	1.41975	0.000329766	1.44708e-06	-0.640461	-0.355102	-1.00593	0.262765	-1.09254	0.112373	-0.848136	0.229849	0.728553	0.299478	0.776629
P35527	P35527|K7EQQ3	KRT9	HUMAN	Keratin type I cytoskeletal 9	NA	756.29	39	90.8	NA	0.904948	0.23331	0.0657318	1.2361	0.111445	0.99981	1.50648	0.0345486	0.000304357	0.601536	0.444695	0.00186299	0.819759	-2.06732	-1.96437	0.583943	-0.225449	1.37105	-1.37506	-0.534374	-0.750923	0.322743	-0.187291
Q7Z460	Q7Z460|Q7Z460-3|Q7Z460-4|Q7Z460-5|F8WA11|Q7Z460-2	CLASP1	HUMAN	CLIP-associating protein 1	NA	221.88	15	12	Cytoplasm, cytoskeleton. Cytoplasm, cytoskeleton, microtubule organizing center, centrosome {ECO:0000269|PubMed:14654843}. Chromosome, centromere, kinetochore. Cytoplasm, cytoskeleton, spindle. Golgi apparatus, trans-Golgi network {ECO:0000305}. Note=Localizes to microtubule plus ends. Localizes to centrosomes, kinetochores and the mitotic spindle from prometaphase. Subsequently localizes to the …	-0.581697	0.259687	0.0719743	1.17719	0.0329398	0.544133	3.90437	6.04124e-07	8.29505e-09	4.48607	9.43474e-07	4.98182e-09	-3.32505	-2.29811	-4.78407	0.414849	-0.802215	0.346335	-0.681564	0.486999	0.962773	0.493002	1.07121
Q99570	Q99570	PIK3R4	HUMAN	Phosphoinositide 3-kinase regulatory subunit 4	NA	399.3	28	24.8	Late endosome {ECO:0000269|PubMed:14617358}. Cytoplasmic vesicle, autophagosome {ECO:0000305}. Membrane {ECO:0000305}; Lipid-anchor {ECO:0000305}. Note=As component of the PI3K complex I localized to pre-autophagosome structures. As component of the PI3K complex II localized predominantly to endosomes. Localizes also to discrete punctae along the ciliary axoneme (By similarity). {ECO:0000250|UniP…	-0.35799	0.337239	0.0898339	1.17702	0.0059914	0.126791	4.32393	4.16484e-09	3.43814e-10	4.68192	1.38802e-08	2.14717e-10	-3.61295	-3.15135	-4.61718	0.408275	-0.670255	0.522286	-0.623574	0.64155	0.86793	0.548301	0.908257
TGGT1_293590-t26_1-p1	TGGT1_293590-t26_1-p1	NA	Toxoplasma_gondii_GT1	TGGT1_293590	TGGT1_293590 putative 3-oxoacyl-acyl-carrier protein synthase I/II	44.17	4	7.4	NA	-0.0864412	0.752906	0.177178	1.15485	0.000861318	0.0283366	0.79786	0.00504161	4.48814e-05	0.884301	0.00808101	3.45441e-05	-0.441693	-0.233502	-0.738938	0.235018	-0.890878	0.39157	-0.765861	0.34288	0.332395	0.336461	0.493452
Q99661	Q99661|Q99661-2	KIF2C	HUMAN	Kinesin-like protein KIF2C	NA	54.07	5	7	Cytoplasm, cytoskeleton {ECO:0000269|PubMed:19632184, ECO:0000269|PubMed:21820309, ECO:0000269|PubMed:23891108}. Nucleus {ECO:0000250|UniProtKB:P70096}. Chromosome, centromere {ECO:0000269|PubMed:14960279, ECO:0000269|PubMed:17485487}. Chromosome, centromere, kinetochore {ECO:0000269|PubMed:14960279, ECO:0000269|PubMed:17485487, ECO:0000269|PubMed:23891108}. Note=Associates with the microtubule n…	0.0201659	0.95355	0.213705	1.16196	0.004523	0.102356	4.18879	3.07491e-09	3.072e-10	4.16863	2.8482e-08	3.03431e-10	-3.48216	-2.94442	-4.21997	0.797717	-0.649249	0.456037	-0.39478	0.639129	0.640054	0.666885	0.599498
P04264	P04264|A0A1W2PR46|A0A1X7SBR3|P14136-2|P14136|P14136-3|Q6KB66-3|Q6KB66|Q6KB66-2	KRT1	HUMAN	Keratin type II cytoskeletal 1	NA	758.51	46	58.2	Cell membrane {ECO:0000269|PubMed:17956333}. Note=Located on plasma membrane of neuroblastoma NMB7 cells.	1.12703	0.0905004	0.029357	1.14317	0.0864522	0.99981	1.3219	0.0301987	0.000266244	0.194872	0.769028	0.00321679	0.722293	-1.76857	-1.44941	0.517785	-0.122263	1.29997	-1.18407	-0.118669	-0.959722	0.260929	-0.314322
Q96PX1	Q96PX1|Q96PX1-2|O60291-2|O60291|O60291-3|O60291-4|B4DR12	RNF157	HUMAN	E3 ubiquitin ligase RNF157	NA	22.7	2	2.7	Cytoplasm {ECO:0000250|UniProtKB:M0R5D6}.	1.01228	0.0186959	0.00800857	0.355902	0.362489	0.99981	3.91335	2.51725e-08	9.3506e-10	2.90107	5.86347e-06	2.8195e-08	-2.29846	-3.80525	-3.55057	0.671265	0.261478	0.678622	0.41723	0.873786	-0.40828	0.557352	-0.225761
Q9Y4E8	Q9Y4E8|Q9Y4E8-3|Q9Y4E8-2|Q9Y4E8-4|P51784|G5E9A6	USP15	HUMAN	Ubiquitin carboxyl-terminal hydrolase 15	NA	299.44	20	21.2	Cytoplasm {ECO:0000269|PubMed:21947082, ECO:0000269|PubMed:24526689}. Nucleus {ECO:0000269|PubMed:21947082, ECO:0000269|PubMed:24526689}. Mitochondrion {ECO:0000269|PubMed:24852371}.	-1.05927	0.0095347	0.00481622	1.13116	0.00640874	0.134172	4.12527	5.19293e-09	3.8126e-10	5.18454	2.80391e-09	1.51012e-10	-3.75416	-3.23732	-4.64376	0.245408	-0.936447	0.193123	-0.832174	0.279486	1.2612	0.26939	1.35105
TGGT1_244630-t26_1-p1	TGGT1_244630-t26_1-p1	NA	Toxoplasma_gondii_GT1	TGGT1_244630	TGGT1_244630 hypothetical protein	15.69	2	2.5	NA	1.00999	0.0700579	0.023615	0.413605	0.433609	0.99981	4.13128	4.80373e-07	6.92158e-09	3.1213	6.22027e-05	2.80326e-07	-2.73013	-2.81103	-4.80875	0.167063	0.125802	1.23208	0.409621	0.761841	-0.512837	0.564281	-0.144503
Q9NYA1-2	Q9NYA1-2|Q9NYA1-3|Q9NYA1	SPHK1	HUMAN	Isoform 2 of Sphingosine kinase 1	NA	64.92	6	12.5	Cytoplasm {ECO:0000269|PubMed:14575709, ECO:0000269|PubMed:19854831, ECO:0000269|PubMed:29662056}. Nucleus {ECO:0000269|PubMed:14575709, ECO:0000269|PubMed:19854831, ECO:0000269|PubMed:29662056}. Cell membrane {ECO:0000269|PubMed:19854831}. Endosome membrane {ECO:0000269|PubMed:24929359}; Peripheral membrane protein {ECO:0000269|PubMed:24929359}. Membrane, clathrin-coated pit {ECO:0000269|PubMed:…	-0.0718921	0.795996	0.185612	1.12864	0.00114583	0.0358873	3.6522	1.09872e-09	2.08918e-10	3.72409	7.75457e-09	1.71061e-10	-3.01623	-2.79696	-3.34995	0.67225	-0.528455	0.433467	-0.533196	0.665927	0.625234	0.619625	0.714185
P02533	P02533|P35900|Q8N1A0|Q8N1A0-2	KRT14	HUMAN	Keratin type I cytoskeletal 14	NA	317.33	22	47.6	Cytoplasm. Nucleus. Note=Expressed in both as a filamentous pattern.	-0.258867	0.603573	0.147089	1.12229	0.0380743	0.621087	1.74647	0.00131135	1.18106e-05	2.00534	0.00177436	7.66093e-06	-0.623526	-2.28216	-1.30854	0.658616	-0.59889	1.02242	-0.962227	-0.584615	0.332666	0.270497	0.868526
TGGT1_410360-t26_1-p1	TGGT1_410360-t26_1-p1	NA	Toxoplasma_gondii_GT1	TGGT1_410360	TGGT1_410360 putative transmembrane protein	93.04	6	20.6	NA	-0.590093	0.150293	0.0449022	1.04862	0.0175909	0.320473	2.5822	3.88193e-06	4.25067e-08	3.17229	2.8811e-06	1.42778e-08	-1.43527	-2.08477	-3.13255	0.284115	-0.762902	0.416242	-0.605005	0.45064	0.92726	0.307672	0.982259
TGGT1_275690-t26_1-p1	TGGT1_275690-t26_1-p1	NA	Toxoplasma_gondii_GT1	TGGT1_275690	TGGT1_275690 putative ClpB	71.82	5	7	NA	-0.472238	0.129062	0.0397324	1.00594	0.00426912	0.0988971	1.29463	0.000224432	2.06867e-06	1.76687	6.57329e-05	2.95665e-07	-0.959947	-0.613316	-1.45792	0.220196	-0.659731	0.23763	-0.783676	0.304575	0.771396	0.374549	0.741555
A0A1W2PS05	A0A1W2PS05|Q8NEB9|A8MYT4|K7EKH3|A0A0B4J2B1|M0R386	PIK3C3	HUMAN	Phosphatidylinositol 3-kinase catalytic subunit type 3	NA	333.28	20	29.1	NA	-1.2067	0.00652345	0.00363849	1.11767	0.0103313	0.204279	4.35921	6.03716e-09	4.14472e-10	5.56591	2.68572e-09	1.51012e-10	-3.93029	-3.53394	-5.07382	0.0195642	-0.999564	0.179237	-0.876055	0.315625	1.35701	0.205025	1.41611
P27797	P27797	CALR	HUMAN	Calreticulin	NA	22.11	2	5.5	Endoplasmic reticulum lumen {ECO:0000269|PubMed:10358038, ECO:0000269|PubMed:11149926}. Cytoplasm, cytosol {ECO:0000269|PubMed:11149926}. Secreted, extracellular space, extracellular matrix {ECO:0000305}. Cell surface {ECO:0000269|PubMed:10358038}. Sarcoplasmic reticulum lumen {ECO:0000250|UniProtKB:P28491}. Note=Also found in cell surface (T cells), cytosol and extracellular matrix (PubMed:10358…	0.978415	0.0183969	0.00791951	-0.160418	0.666122	0.99981	1.94025	3.98948e-05	3.83277e-07	0.961834	0.0259721	0.000110303	-1.01997	-1.26461	-2.24939	0.584607	0.259894	0.608636	0.918789	0.258821	-0.666054	0.263632	-0.432927
P21580	P21580|A0A087WU80|D3TTY5|A0A087X1N1|A0A087WXL5|A0A087WVN3	TNFAIP3	HUMAN	Tumor necrosis factor alpha-induced protein 3	NA	121.77	9	13	Cytoplasm. Nucleus. Lysosome.; A20p50: Cytoplasm.	0.225462	0.534143	0.13274	1.11749	0.0074137	0.152572	4.84002	8.32142e-10	1.87473e-10	4.61456	1.33667e-08	2.11016e-10	-4.12178	-3.43407	-4.85593	0.628131	-0.520719	0.624871	-0.308751	0.86824	0.443452	0.689786	0.511139
Q07960	Q07960	ARHGAP1	HUMAN	Rho GTPase-activating protein 1	NA	325.56	20	53	Cytoplasm.	0.439684	0.173867	0.0508623	1.05031	0.00439842	0.100115	4.73542	1.804e-10	1.15588e-10	4.29574	5.53104e-09	1.58955e-10	-3.79045	-3.62737	-4.554	0.643958	-0.41554	0.741564	-0.195447	0.828639	0.314993	0.76509	0.295265
TGGT1_233500-t26_1-p1	TGGT1_233500-t26_1-p1	NA	Toxoplasma_gondii_GT1	TGGT1_233500	TGGT1_233500 triose-phosphate isomerase TPI-II	50.85	3	10.1	NA	0.230721	0.411908	0.106433	0.915473	0.00505807	0.110013	0.800724	0.00533533	4.74712e-05	0.570002	0.0683541	0.0002888	-0.521787	-0.11831	-0.654978	0.325191	-0.485565	0.489909	-0.607316	0.278826	0.0841554	0.382202	0.192466
Q00872-8	Q00872-8|Q00872-6|Q00872-4|F8VZY0|Q00872-2|Q00872-10|Q00872|Q00872-9|Q00872-3	MYBPC1	HUMAN	Isoform 8 of Myosin-binding protein C slow-type	NA	14.99	2	1.8	NA	0.956255	0.00861434	0.00445569	0.186186	0.558067	0.99981	5.37662	4.2908e-11	8.56965e-11	4.42037	4.57958e-09	1.53604e-10	-4.26201	-4.64885	-5.19538	0.690022	0.412699	0.905762	0.564014	0.503454	-0.413883	0.59893	-0.149542
Q9ULF5	Q9ULF5|Q9ULF5-2	SLC39A10	HUMAN	Zinc transporter ZIP10	NA	23.12	3	3.2	Membrane {ECO:0000305}; Multi-pass membrane protein {ECO:0000305}.	0.952117	0.084237	0.0275764	-0.279603	0.592402	0.99981	3.65854	1.78329e-06	2.09139e-08	2.70642	0.000223264	9.84746e-07	-2.25995	-3.60893	-3.87742	0.097605	0.300942	1.48927	1.07781	0.0912065	-0.708061	-0.0389825	-0.376625
Q5S007	Q5S007|E9PC85	LRRK2	HUMAN	Leucine-rich repeat serine/threonine-protein kinase 2	NA	14.38	2	0.9	Membrane; Peripheral membrane protein. Cytoplasm. Perikaryon. Mitochondrion. Golgi apparatus. Cell projection, axon. Cell projection, dendrite. Endoplasmic reticulum {ECO:0000269|PubMed:25201882}. Cytoplasmic vesicle, secretory vesicle, synaptic vesicle membrane {ECO:0000269|PubMed:24687852}; Peripheral membrane protein {ECO:0000269|PubMed:24687852}; Cytoplasmic side {ECO:0000269|PubMed:24687852}…	0.937834	0.0222483	0.00917345	-0.17908	0.628788	0.99981	1.96861	3.30217e-05	3.18966e-07	1.03078	0.0180168	7.67563e-05	-1.55888	-2.02381	-1.09412	-0.0127275	0.431568	1.02948	0.745944	0.294437	-0.771914	0.327516	-0.2844
TGGT1_270230-t26_1-p1	TGGT1_270230-t26_1-p1	NA	Toxoplasma_gondii_GT1	TGGT1_270230	TGGT1_270230 hypothetical protein	11.84	2	1.8	NA	0.926571	0.0428756	0.0157192	-0.222707	0.598892	0.99981	3.21294	7.30662e-07	9.68289e-09	2.28637	0.000154246	6.84016e-07	-2.89853	-1.93191	-3.36776	0.172012	0.407134	0.711511	0.998702	0.555369	-0.933811	0.48195	0.0410906
TGGT1_230160-t26_1-p1	TGGT1_230160-t26_1-p1	NA	Toxoplasma_gondii_GT1	TGGT1_230160	TGGT1_230160 hypothetical protein	29.02	3	23.9	NA	-0.504232	0.217733	0.0619449	0.880869	0.04136	0.663624	2.24066	1.88171e-05	1.85844e-07	2.74489	1.46191e-05	6.81543e-08	-1.39392	-1.47141	-2.82697	0.345071	-0.725911	0.666167	-0.349381	0.103268	0.795681	0.258387	0.89923
Q13033	Q13033|Q13033-2|G3V340	STRN3	HUMAN	Striatin-3	NA	35.36	3	3.3	Cytoplasm {ECO:0000250}. Membrane {ECO:0000250}; Peripheral membrane protein {ECO:0000250}.	-1.76551	6.41646e-05	0.000270261	1.03822	0.00480056	0.106785	2.75252	1.38089e-07	2.7332e-09	4.51803	3.04309e-09	1.51012e-10	-2.76538	-2.48474	-3.47056	-0.260645	-1.18164	-0.139253	-1.20354	-0.0630976	1.58806	-0.154489	1.63422
Q7L2H7	Q7L2H7|Q7L2H7-2|E7ESM3|E9PRI2	EIF3M	HUMAN	Eukaryotic translation initiation factor 3 subunit M	NA	33.44	2	8	Cytoplasm {ECO:0000255|HAMAP-Rule:MF_03012}.	-2.13574	0.0507482	0.0179257	0.9871	0.338167	0.99981	3.42444	0.00177294	1.5917e-05	5.56018	0.000138388	6.14693e-07	-3.09656	-3.28432	-7.00702	-1.35796	-2.07463	-0.926184	-1.97596	-1.67423	-0.500531	-0.19441	2.69563
TGGT1_215100-t26_1-p1	TGGT1_215100-t26_1-p1	NA	Toxoplasma_gondii_GT1	TGGT1_215100	TGGT1_215100 PP-loop family protein	71.17	5	2.7	NA	-0.0917564	0.762364	0.17921	0.79666	0.0188046	0.339263	-0.541769	0.059124	0.000518559	-0.450012	0.174337	0.000732611	0.478353	0.848934	-0.00247119	-0.152877	-0.74543	0.00225224	-1.04822	-0.18572	-0.0781559	-0.0643091	0.0613418
Q9UIY3	Q9UIY3|Q9UIY3-2	RWDD2A	HUMAN	RWD domain-containing protein 2A	NA	12.69	2	6.5	NA	0.898997	0.055451	0.0193511	0.106171	0.807752	0.99981	0.899396	0.0329041	0.00029002	0.000399268	0.999307	0.00417683	-0.151392	-0.00309837	-1.5998	0.224993	0.635921	0.370397	-0.219001	0.608215	-0.558632	0.0549202	-0.610099
Q8NDZ4	Q8NDZ4|Q8NDZ4-2|E7ET39	DIPK2A	HUMAN	Deleted in autism protein 1	NA	38.74	3	7.4	Cytoplasmic vesicle, COPI-coated vesicle. Golgi apparatus. Secreted.	-0.546572	0.174663	0.0510778	0.96772	0.024509	0.424569	2.93665	8.03042e-07	1.04417e-08	3.48322	8.75341e-07	4.6642e-09	-2.13407	-2.18767	-3.36277	0.0578459	-0.526626	0.906977	-0.658524	0.41833	0.876862	0.117427	0.966572
Q9P273	Q9P273	TENM3	HUMAN	Teneurin-3	NA	747.34	49	23.6	Cell membrane {ECO:0000250|UniProtKB:Q9WTS6}; Single-pass membrane protein {ECO:0000250|UniProtKB:Q9WTS6}. Cell projection, axon {ECO:0000250|UniProtKB:Q9WTS6}.	0.0664988	0.8303	0.191616	0.960073	0.00753229	0.153588	4.55703	2.73915e-10	1.4263e-10	4.49053	3.01491e-09	1.51012e-10	-3.66537	-3.62589	-4.47407	0.520004	-0.403223	0.58397	-0.246423	0.799301	0.542277	0.637725	0.595225
Q9Y2K6	Q9Y2K6	USP20	HUMAN	Ubiquitin carboxyl-terminal hydrolase 20	NA	43.58	3	3.9	Cytoplasm, perinuclear region {ECO:0000250}. Cytoplasm, cytoskeleton, microtubule organizing center, centrosome {ECO:0000269|PubMed:23486064}. Note=According to PubMed:12865408, it localizes in the endoplasmic reticulum; however the relevance of such result is unclear.	0.395276	0.157025	0.0465783	0.94917	0.0031758	0.0770797	4.2882	9.58682e-11	9.64131e-11	3.89293	2.96056e-09	1.51012e-10	-3.40054	-3.53019	-3.79855	0.700241	-0.297924	0.661351	-0.17686	0.769079	0.229085	0.716441	0.403918
Q5TGY1	Q5TGY1|Q5TGY1-2|A0A075B6H3	TMCO4	HUMAN	Transmembrane and coiled-coil domain-containing protein 4	NA	12.47	2	2.5	Membrane {ECO:0000305}; Multi-pass membrane protein {ECO:0000305}.	0.88128	0.0481792	0.0171646	0.0583551	0.887449	0.99981	5.96802	3.30792e-10	1.54523e-10	5.08674	2.11872e-08	2.57438e-10	-5.42258	-5.51584	-5.68839	-0.502193	0.23403	1.22912	0.500754	0.7647	-0.533585	0.211364	-0.37748
P27816	P27816|P27816-6	MAP4	HUMAN	Microtubule-associated protein 4	NA	1687.58	87	73	Cytoplasm, cytoskeleton.	-4.26353	9.57392e-07	8.95142e-05	0.936785	0.0809035	0.99981	3.3264	3.70017e-06	4.07273e-08	7.58993	1.90256e-09	1.51012e-10	-5.42258	-4.89239	-7.00702	-3.06041	-3.66305	-2.34175	-3.10572	-1.99708	1.76221	-2.39117	1.86965
A0A0G2JS76	A0A0G2JS76|P10636-9|A0A0G2JMX7|A0A0G2JQJ7|P10636|A0A0G2JPD5|P10636-8|P10636-7|P10636-5|P10636-6|P10636-4|P10636-2|I3L170|P10636-3	MAPT	HUMAN	Microtubule-associated protein	NA	44.36	3	6.1	Cytoplasm, cytoskeleton {ECO:0000256|RuleBase:RU000686}.	-2.15638	0.0303027	0.0117274	0.924235	0.316708	0.99981	4.17618	0.000133412	1.23916e-06	6.33255	1.29425e-05	6.06664e-08	-5.42258	-2.138	-7.00702	-0.680295	-1.77633	-0.934197	-1.43152	-0.308715	1.37762	-0.795562	1.57574
Q8TEY7	Q8TEY7|Q8TEY7-2|Q8TEY7-3	USP33	HUMAN	Ubiquitin carboxyl-terminal hydrolase 33	NA	227.61	15	21.5	Cytoplasm, perinuclear region {ECO:0000269|PubMed:19118533}. Cytoplasm, cytoskeleton, microtubule organizing center, centrosome {ECO:0000269|PubMed:23486064}. Note=Associates with centrosomes predominantly in S and G2 phases but less in G1 phase (PubMed:23486064). {ECO:0000269|PubMed:23486064}.; Isoform 3: Golgi apparatus {ECO:0000269|PubMed:21801292}.	0.532193	0.135842	0.0414242	0.8522	0.0243347	0.423424	4.81243	4.60911e-10	1.58516e-10	4.28024	1.74586e-08	2.33633e-10	-3.78182	-3.67209	-4.78609	0.670168	-0.24206	0.72096	0.00252067	0.828774	0.0288655	0.70982	0.37161
P15408	P15408|P15408-2|P15408-3	FOSL2	HUMAN	Fos-related antigen 2	NA	34.07	2	4.6	Nucleus.	-0.134848	0.833809	0.192213	0.836426	0.207004	0.99981	5.54825	1.75202e-07	3.2019e-09	5.68309	1.02399e-06	5.37228e-09	-3.99326	-4.3907	-7.00702	0.110435	-0.74642	0.246953	-0.0905902	0.656048	0.530689	0.658246	0.574849
P17275	P17275	JUNB	HUMAN	Transcription factor jun-B	NA	216.86	12	48.7	Nucleus.	-0.199159	0.622143	0.15082	0.779075	0.0698534	0.99981	5.8839	2.90901e-10	1.46207e-10	6.08306	1.77003e-09	1.51012e-10	-4.71339	-4.95369	-6.34389	0.63456	-0.388514	0.50463	-0.0758194	0.518066	0.689424	0.530378	0.802711
Q00341-2	Q00341-2	HDLBP	HUMAN	Isoform 2 of Vigilin	NA	770.9	50	41.9	Cytoplasm {ECO:0000269|PubMed:8605996}. Nucleus {ECO:0000269|PubMed:8605996}.	-1.39283	0.00653884	0.00363966	0.773162	0.0961412	0.99981	3.82182	1.62731e-07	3.0461e-09	5.21465	3.40299e-08	3.37691e-10	-3.54974	-2.8919	-4.89627	0.0558999	-0.821603	0.15607	-0.639682	-0.107895	1.40536	0.0660021	1.46534
P15407	P15407|E9PPX2|P15407-2|E9PKL5	FOSL1	HUMAN	Fos-related antigen 1	NA	133.71	9	25.4	Nucleus.	-0.46694	0.241092	0.0676394	0.745059	0.0717425	0.99981	5.30573	6.6684e-10	1.77716e-10	5.77267	2.13906e-09	1.51012e-10	-4.50624	-4.30337	-5.76634	0.431773	-0.550784	0.589192	-0.0451722	0.410932	0.852019	0.356429	0.976024
E7EVA0	E7EVA0|P27816-2|P27816-4|F8W9U4|P27816-7|P27816-3	MAP4	HUMAN	Microtubule-associated protein	NA	1863.31	100	42	Cytoplasm, cytoskeleton {ECO:0000256|RuleBase:RU000686}.	-3.06741	0.00093219	0.000975939	0.731915	0.328632	0.99981	3.61647	7.3334e-05	6.90616e-07	6.68389	7.56503e-07	4.08822e-09	-5.28993	-2.41994	-6.22868	-1.17428	-1.92255	-1.02777	-1.6007	-0.940835	1.98254	-0.975958	2.09287
Q8WUM4	Q8WUM4|Q8WUM4-2|Q8WUM4-3|F8WDK9|F8WBR8|F8WEQ7	PDCD6IP	HUMAN	Programmed cell death 6-interacting protein	NA	624.53	40	48.3	Cytoplasm, cytosol {ECO:0000250|UniProtKB:Q9QZA2}. Melanosome {ECO:0000269|PubMed:17081065}. Cytoplasm, cytoskeleton, microtubule organizing center, centrosome {ECO:0000269|PubMed:17556548, ECO:0000269|PubMed:17853893}. Secreted, exosome {ECO:0000269|PubMed:22660413}. Cell junction, tight junction {ECO:0000250|UniProtKB:Q9WU78}. Midbody, Midbody ring {ECO:0000269|PubMed:17853893, ECO:0000269|PubM…	-0.479759	0.190223	0.054963	0.722792	0.0575932	0.90191	3.48521	3.7427e-08	1.21287e-09	3.96497	6.73265e-08	5.32894e-10	-3.04894	-2.39761	-3.78959	0.326322	-0.368264	0.420135	-0.26433	0.46374	0.791153	0.415783	0.981356
A0A0U1RR27	A0A0U1RR27|Q7Z401-2|Q7Z401	DENND4A	HUMAN	C-myc promoter-binding protein	NA	205.62	15	10.2	NA	-0.686805	0.0463179	0.0166177	0.712898	0.0396877	0.642055	3.85747	2.98945e-09	3.072e-10	4.54427	3.57188e-09	1.51012e-10	-3.3626	-3.07439	-4.10193	0.251958	-0.458078	0.303152	-0.278731	0.430973	1.00075	0.391889	1.06185
Q14BN4	Q14BN4|Q14BN4-3|Q14BN4-2|Q14BN4-6|Q14BN4-7|Q14BN4-4|B7Z964|Q14BN4-5|B7Z863|Q14BN4-8	SLMAP	HUMAN	Sarcolemmal membrane-associated protein	NA	37.19	3	4.5	Cell membrane, sarcolemma {ECO:0000250}; Single-pass type IV membrane protein {ECO:0000250}. Cytoplasm, cytoskeleton, microtubule organizing center, centrosome {ECO:0000250}. Note=Membrane-associated. Distributed in the transverse tubules and near the junctional sarcoplasmic reticulum. Detected along the Z- and M-lines in cardiomyocytes. Centrosome. Localizes to the centrosomes in a microtubule- …	-0.258288	0.496489	0.124552	0.710272	0.0764645	0.99981	3.94687	1.75854e-08	7.63073e-10	4.20515	6.9492e-08	5.44869e-10	-3.29173	-2.76152	-4.31843	0.396027	-0.222178	0.492605	-0.219091	0.603148	0.708364	0.466771	0.787488
P13647	P13647	KRT5	HUMAN	Keratin type II cytoskeletal 5	NA	340.93	25	36.6	NA	0.443323	0.330596	0.0884435	0.705135	0.131878	0.99981	1.05918	0.0168724	0.000149065	0.615859	0.205707	0.000863992	0.127433	-1.46756	-0.732448	0.734899	-0.25769	0.922512	-0.415932	-0.272184	-0.214032	0.0880697	0.0640344
Q460N5	Q460N5|Q460N5-1|Q460N5-4|Q460N5-3|Q460N5-5	PARP14	HUMAN	Poly [ADP-ribose] polymerase 14	NA	277.14	18	13.7	Nucleus {ECO:0000250|UniProtKB:Q2EMV9}. Cytoplasm {ECO:0000269|PubMed:27796300}. Note=In steady state splenocytes the protein is mostly nuclear (By similarity). A minor proportion is detected in the cytoplasm (By similarity). In macrophages, mainly localizes to the cytoplasm (PubMed:27796300). {ECO:0000250|UniProtKB:Q2EMV9, ECO:0000269|PubMed:27796300}.	-1.14663	0.00996014	0.0049347	0.679666	0.0974329	0.99981	3.78917	4.13976e-08	1.28901e-09	4.93579	1.47286e-08	2.18903e-10	-3.61273	-2.81889	-4.49142	0.0393941	-0.577729	0.1474	-0.485289	0.197327	1.23958	0.208506	1.34998
Q9UQ84	Q9UQ84|Q9UQ84-4	EXO1	HUMAN	Exonuclease 1	NA	17.51	2	5.5	Nucleus {ECO:0000269|PubMed:11429708, ECO:0000269|PubMed:14676842, ECO:0000269|PubMed:17426132}. Note=Colocalizes with PCNA to discrete nuclear foci in S-phase.	0.800984	0.0101893	0.00501394	0.312415	0.262841	0.99981	3.06515	7.39603e-09	4.70102e-10	2.26416	2.03545e-06	1.02737e-08	-2.35213	-2.39708	-2.57887	0.49346	0.241225	0.817639	0.378857	0.433465	-0.206011	0.745261	-0.151046
P13645	P13645|Q7Z3Y7|Q99456|Q7Z3Y8|Q7Z3Z0|Q9BGM5|Q7Z3Y9	KRT10	HUMAN	Keratin type I cytoskeletal 10	NA	639.77	37	64.3	Secreted, extracellular space {ECO:0000269|PubMed:12427098}. Cell surface {ECO:0000269|PubMed:19627498}. Note=Localized on the surface of desquamated nasal epithelial cells (PubMed:12427098). Localized on the surface of lung cell lines (PubMed:19627498). {ECO:0000269|PubMed:12427098, ECO:0000269|PubMed:19627498}.	0.855837	0.0344876	0.0130737	0.678384	0.0839551	0.99981	1.56078	0.000296326	2.71876e-06	0.704944	0.0879496	0.000371113	-0.687961	-1.51552	-0.843834	0.612134	0.316846	0.876998	-0.5836	0.393933	-0.629484	0.296962	0.00782373
TGGT1_213770-t26_1-p1	TGGT1_213770-t26_1-p1	NA	Toxoplasma_gondii_GT1	TGGT1_213770	TGGT1_213770 putative Superkiller viralicidic activity 2 family 2	33.65	2	3.3	NA	-0.423522	0.294173	0.0801627	0.534489	0.190964	0.99981	0.862228	0.0253867	0.000224052	1.28575	0.00766571	3.27773e-05	-0.09651	-1.29777	-0.771467	0.000168345	0.0452847	0.485231	-0.833641	-0.256538	0.370305	0.332383	0.75736
Q9UK41	Q9UK41|Q9UK41-2	VPS28	HUMAN	Vacuolar protein sorting-associated protein 28 homolog	NA	51.88	3	15.8	Cell membrane {ECO:0000269|PubMed:11916981}. Late endosome membrane {ECO:0000269|PubMed:11916981}; Peripheral membrane protein {ECO:0000269|PubMed:11916981}.	-0.396985	0.302603	0.0820394	0.674172	0.0913328	0.99981	3.99946	1.53209e-08	7.02648e-10	4.39645	4.18607e-08	3.8418e-10	-4.40004	-2.83409	-3.4405	0.401656	-0.1235	0.442948	-0.342339	0.470815	0.755431	0.449593	0.921045
Q8IVM0-2	Q8IVM0-2|Q8IVM0	CCDC50	HUMAN	Isoform 2 of Coiled-coil domain-containing protein 50	NA	25.89	2	4.3	Cytoplasm. Note=Associated with microtubules of the cytoskeleton and mitotic apparatus. {ECO:0000250}.	-0.91962	0.080808	0.0266501	0.668657	0.191964	0.99981	4.31893	1.57596e-07	2.97989e-09	5.23855	1.32714e-07	8.98503e-10	-4.08313	-2.8626	-5.26593	0.141716	-0.612907	0.312544	-0.227651	0.316276	1.03798	0.222975	1.29802
Q9BQS7-3	Q9BQS7-3|A0A0C4DG76|Q9BQS7|Q9BQS7-2|E7ES21	HEPH	HUMAN	Isoform 3 of Hephaestin	NA	14.36	2	0.9	Membrane {ECO:0000305}; Single-pass type I membrane protein {ECO:0000305}.	0.78408	0.115718	0.0362271	0.131401	0.782078	0.99981	4.92306	1.99177e-08	8.19123e-10	4.13898	1.19951e-06	6.22926e-09	-5.42258	-4.89239	-3.45796	0.256186	0.0638718	0.343743	0.337479	0.399093	-0.981818	0.329281	0.077811
Q86VY9	Q86VY9	TMEM200A	HUMAN	Transmembrane protein 200A	NA	251.04	15	37.2	Membrane {ECO:0000305}; Multi-pass membrane protein {ECO:0000305}.	0.583594	0.0544776	0.0190726	0.668195	0.0309084	0.512739	3.78988	8.25122e-10	1.87473e-10	3.20628	5.56053e-08	4.60862e-10	-3.22775	-2.73602	-3.33585	0.681005	-0.0763862	0.68625	0.120003	0.724031	0.0435511	0.668728	0.169268
P35908	P35908|Q01546|P12035|Q7Z794|Q9NSB2|F8W1S1|Q7RTS7	KRT2	HUMAN	Keratin type II cytoskeletal 2 epidermal	NA	633.67	36	72.9	NA	0.788497	0.0576865	0.0199631	0.664699	0.102824	0.99981	1.7806	0.00013482	1.25189e-06	0.992106	0.0273368	0.000115979	-1.32843	-1.49528	-0.891135	1.13423	0.346648	0.671693	-0.591407	0.0989686	-0.500449	0.264387	0.00809411
Q9H6R7	Q9H6R7|Q9H6R7-2|Q9H6R7-3	WDCP	HUMAN	WD repeat and coiled-coil-containing protein	NA	51.57	4	6.2	NA	-1.7569	1.52987e-05	0.000155814	0.661028	0.0262516	0.448799	2.76594	2.22523e-08	8.76781e-10	4.52285	4.7401e-10	1.51012e-10	-2.898	-2.92895	-3.0219	-0.335956	-1.01395	-0.156573	-0.675457	-0.0627593	1.49486	-0.17941	1.6516
TGGT1_257180-t26_1-p1	TGGT1_257180-t26_1-p1	NA	Toxoplasma_gondii_GT1	TGGT1_257180	TGGT1_257180 RecF/RecN/SMC N terminal domain-containing protein	12.65	2	0.9	NA	0.781703	0.102748	0.032684	-0.860048	0.0755564	0.99981	3.94404	1.65034e-07	3.07756e-09	3.16234	1.36267e-05	6.36909e-08	-2.86045	-3.38814	-4.78679	0.0813347	0.776032	0.357055	1.47522	0.205865	-0.697489	0.418066	-0.334756
P18850	P18850	ATF6	HUMAN	Cyclic AMP-dependent transcription factor ATF-6 alpha	NA	116.29	8	13.8	Endoplasmic reticulum membrane; Single-pass type II membrane protein.; Processed cyclic AMP-dependent transcription factor ATF-6 alpha: Nucleus. Note=Under ER stress the cleaved N-terminal cytoplasmic domain translocates into the nucleus. THBS4 promotes its nuclear shuttling.	0.48247	0.114283	0.0358292	0.646601	0.0409259	0.659362	4.92372	4.57423e-11	8.60111e-11	4.44125	1.55601e-09	1.51012e-10	-4.04356	-4.0032	-4.6552	0.6902	-0.0811005	0.631344	0.167378	0.796711	0.160406	0.640702	0.254133
MINITURBO	MINITURBO	NA	UNIQUE	miniturboRAH	NA	707.27	37	70.1	NA	1.47237	0.0109131	0.00527465	0.466169	0.364969	0.99981	6.76017	9.09003e-10	1.92056e-10	5.2878	1.53507e-07	1.01125e-09	-4.50872	-6.43295	-6.86723	0.844946	0.279656	0.686328	0.435739	0.908355	-0.71704	0.855839	-0.579959
TGGT1_260380-t26_1-p1	TGGT1_260380-t26_1-p1	NA	Toxoplasma_gondii_GT1	TGGT1_260380	TGGT1_260380 hypothetical protein	12.46	2	2.4	NA	0.771102	0.0424169	0.0155708	0.0537792	0.877775	0.99981	2.52466	1.35172e-06	1.63511e-08	1.75356	0.000312055	1.3701e-06	-1.58739	-2.09587	-2.39482	0.142302	0.133657	1.00022	0.756059	0.311014	-0.340846	0.541009	-0.204083
Q8N961	Q8N961|Q8N961-2	ABTB2	HUMAN	Ankyrin repeat and BTB/POZ domain-containing protein 2	NA	15.16	2	2.7	NA	0.765915	0.0695134	0.023477	0.179175	0.651304	0.99981	4.78291	3.03407e-09	3.072e-10	4.01699	2.08595e-07	1.31385e-09	-4.04088	-4.14886	-4.45417	-0.142483	0.244339	1.44661	0.533855	0.698899	-0.220074	0.270063	-0.175212
Q9NRL3-3	Q9NRL3-3|Q9NRL3|F5GYK2	STRN4	HUMAN	Isoform 3 of Striatin-4	NA	124.95	10	11	Cytoplasm {ECO:0000250}. Membrane {ECO:0000250}; Peripheral membrane protein {ECO:0000250}. Cell projection, dendritic spine {ECO:0000250}. Note=CTTNBP2-binding may regulate dendritic spine distribution. {ECO:0000250}.	-1.9259	0.000367716	0.000590263	0.646216	0.134121	0.99981	3.51335	2.06502e-07	3.60725e-09	5.43925	9.49146e-09	1.83436e-10	-3.73665	-2.86694	-4.72142	-0.287085	-0.977051	-0.363291	-0.838685	-0.20285	1.6162	-0.19338	1.7123
Q13796	Q13796	SHROOM2	HUMAN	Protein Shroom2	NA	14.58	2	1.1	Apical cell membrane {ECO:0000250}. Cell junction, tight junction {ECO:0000250}. Cytoplasm, cytoskeleton {ECO:0000250}. Note=Associates with cortical F-actin. {ECO:0000250}.	0.755362	0.382488	0.0998992	-0.0421289	0.960562	0.99981	4.73182	2.22147e-05	2.17937e-07	3.97646	0.000575815	2.51399e-06	-2.90332	-3.02746	-7.00702	0.456833	0.422385	0.730743	0.500313	0.315509	-0.311791	0.173796	-0.360494
P35241-5	P35241-5|P35241|P35241-4|P35241-2	RDX	HUMAN	Isoform 5 of Radixin	NA	70.51	7	11.4	Cell membrane; Peripheral membrane protein; Cytoplasmic side. Cytoplasm, cytoskeleton. Cleavage furrow. Cell projection, microvillus {ECO:0000250|UniProtKB:P26043}. Note=Highly concentrated in the undercoat of the cell-to-cell adherens junction and the cleavage furrow in the interphase and mitotic phase, respectively.	-2.50259	0.00491344	0.00299238	0.644629	0.399896	0.99981	3.06104	0.000420819	3.84326e-06	5.56363	7.55134e-06	3.59699e-08	-3.66296	-1.70367	-5.77659	-0.420918	-1.39698	-0.927989	-1.19902	-0.64396	1.93076	-0.620604	1.76768
Q6UWP8	Q6UWP8	SBSN	HUMAN	Suprabasin	NA	38.5	2	6.1	Secreted {ECO:0000250}.	-0.120558	0.926091	0.209159	0.640007	0.62399	0.99981	3.42955	0.00924658	8.20774e-05	3.55011	0.0202534	8.61276e-05	-0.864307	-2.1064	-7.00702	0.481389	0.777746	0.82183	-1.85047	-1.27201	0.102972	0.383368	0.345431
O94822-3	O94822-3|O94822|H7BYG8	LTN1	HUMAN	Isoform 3 of E3 ubiquitin-protein ligase listerin	NA	39.98	4	2.8	NA	1.51886	0.000949126	0.000985369	0.637121	0.0983432	0.99981	5.76081	1.11525e-10	1.00014e-10	4.24196	4.3334e-08	3.92203e-10	-4.9104	-4.67295	-5.26448	0.267185	-0.0503007	1.4863	0.399133	0.932014	-0.825894	0.56065	-0.588742
Q9Y484-2	Q9Y484-2|Q9Y484-3|Q9Y484|A0A0U1RR06|C9JYH8|G8JLI5|C9J471|A0A0U1RQM7|A0A0U1RQG6	WDR45	HUMAN	Isoform 2 of WD repeat domain phosphoinositide-interacting protein 4	NA	54.36	4	11	Preautophagosomal structure {ECO:0000269|PubMed:21802374, ECO:0000269|PubMed:28561066}. Cytoplasm {ECO:0000269|PubMed:21802374}. Note=Diffusely localized in the cytoplasm under nutrient-rich conditions. Localizes to autophagic structures during starvation-induced autophagy. {ECO:0000269|PubMed:21802374}.	-2.09902	0.00776962	0.00414189	0.63523	0.359124	0.99981	4.7424	2.0335e-06	2.34582e-08	6.84142	2.42339e-07	1.48801e-09	-5.04053	-3.30062	-6.94372	-0.510227	-1.01372	-0.304117	-0.961865	-0.233099	1.7558	-0.362798	1.73712
Q13131-2	Q13131-2|Q13131|P54646|A0A087WXX9|Q96E92	PRKAA1	HUMAN	Isoform 2 of 5'-AMP-activated protein kinase catalytic subunit alpha-1	NA	185.53	12	24.9	Cytoplasm {ECO:0000269|PubMed:15866171}. Nucleus {ECO:0000269|PubMed:15866171}. Note=In response to stress, recruited by p53/TP53 to specific promoters.	-1.06295	0.0108072	0.00523735	0.633162	0.100246	0.99981	3.21028	1.41751e-07	2.77485e-09	4.27324	3.9708e-08	3.70591e-10	-2.98937	-2.33475	-3.81882	0.090199	-0.535279	0.126238	-0.405773	0.28008	1.21209	0.154028	1.23909
S4R3N1	S4R3N1|Q9Y3A3|Q9Y3A3-3|Q9Y3A3-2|B4DM50	HSPE1-MOB4	HUMAN	HSPE1-MOB4 readthrough	NA	62.55	4	16.4	NA	-2.00246	0.000137544	0.000350918	0.632827	0.116669	0.99981	3.49932	9.36771e-08	2.11515e-09	5.50179	3.44116e-09	1.51012e-10	-3.93013	-2.93753	-4.55315	-0.459581	-0.987702	-0.216332	-0.893178	-0.239444	1.6388	-0.315097	1.7509
Q14643	Q14643|Q14643-6|Q14643-2|Q14643-5|Q14643-7|Q14643-8|Q14643-3|Q14643-4	ITPR1	HUMAN	Inositol 145-trisphosphate receptor type 1	NA	123.42	9	3	Endoplasmic reticulum membrane {ECO:0000305|PubMed:27108798}; Multi-pass membrane protein {ECO:0000255}. Cytoplasmic vesicle, secretory vesicle membrane {ECO:0000250|UniProtKB:Q9TU34}; Multi-pass membrane protein {ECO:0000255}. Cytoplasm, perinuclear region {ECO:0000269|PubMed:27108798}. Note=Endoplasmic reticulum and secretory granules (By similarity). {ECO:0000250|UniProtKB:Q9TU34}.	-0.93091	0.187144	0.0542717	0.626159	0.366077	0.99981	5.06435	9.85926e-07	1.24468e-08	5.99526	1.09788e-06	5.73604e-09	-4.28819	-3.56646	-7.00702	-0.0868393	-0.436027	0.202375	-0.595384	0.0461066	1.13152	0.280173	0.951209
O75154-3	O75154-3|O75154|O75154-2	RAB11FIP3	HUMAN	Isoform 3 of Rab11 family-interacting protein 3	NA	28.21	2	3.1	Recycling endosome membrane {ECO:0000269|PubMed:11495908, ECO:0000269|PubMed:15601896, ECO:0000269|PubMed:17007872, ECO:0000269|PubMed:17394487}; Peripheral membrane protein. Cytoplasm, cytoskeleton, microtubule organizing center, centrosome {ECO:0000269|PubMed:15158446, ECO:0000269|PubMed:15601896, ECO:0000269|PubMed:17394487, ECO:0000269|PubMed:18511905}. Cleavage furrow {ECO:0000269|PubMed:151…	0.428329	0.356835	0.0942459	0.62462	0.186904	0.99981	6.37064	5.33341e-10	1.58516e-10	5.94231	1.13071e-08	1.96815e-10	-4.87101	-5.58336	-7.00702	0.549447	-0.106111	0.501619	-0.0427801	0.491303	0.0187886	0.658328	0.224902
TGGT1_243250-t26_1-p1	TGGT1_243250-t26_1-p1	NA	Toxoplasma_gondii_GT1	TGGT1_243250	TGGT1_243250 myosin H	17.61	2	1.5	NA	0.729682	0.0394896	0.0146946	1.78818	8.39441e-05	0.00597529	2.97411	8.99417e-08	2.05815e-09	2.24442	1.49256e-05	6.94842e-08	-2.12233	-1.59851	-2.71619	0.776457	-1.01439	0.780609	-0.905104	0.928682	-0.0236541	0.827972	0.221151
P49366	P49366|P49366-3|A0A087WZK0|P49366-2|Q5J8M5|B4E3M2|M0QX43|M0R253	DHPS	HUMAN	Deoxyhypusine synthase	NA	12.86	2	10.5	NA	0.727368	0.0789811	0.0261481	0.06298	0.871487	0.99981	4.61513	3.93132e-09	3.37716e-10	3.88776	2.57209e-07	1.56813e-09	-3.15238	-4.12441	-4.78354	0.449585	0.57182	0.478186	0.492261	0.831987	-0.150954	0.620325	-0.11374
Q8NI36	Q8NI36|A0A0A0MTB8	WDR36	HUMAN	WD repeat-containing protein 36	NA	237.95	14	18.8	Nucleus, nucleolus {ECO:0000269|PubMed:21051332, ECO:0000269|PubMed:22002106}.	-1.51809	0.00230402	0.00176763	0.622489	0.145694	0.99981	4.13371	2.83196e-08	1.01336e-09	5.65181	5.55498e-09	1.58955e-10	-3.91086	-3.39511	-5.18303	-0.0809224	-0.756673	0.00411891	-0.546876	0.0218349	1.48237	-0.0621737	1.49525
P53985	P53985|P53985-2	SLC16A1	HUMAN	Monocarboxylate transporter 1	NA	76.02	4	12.2	Cell membrane {ECO:0000269|PubMed:15505343, ECO:0000269|PubMed:17127621, ECO:0000269|PubMed:24390345}; Multi-pass membrane protein {ECO:0000269|PubMed:15505343, ECO:0000269|PubMed:17127621, ECO:0000269|PubMed:24390345}.	-0.519285	0.127157	0.0392175	0.620634	0.0733538	0.99981	3.78373	4.91947e-09	3.71607e-10	4.30301	9.02588e-09	1.79898e-10	-3.75066	-2.82834	-3.62324	0.10826	-0.327451	0.391674	-0.147847	0.664762	0.866017	0.367243	0.938523
Q96F46	Q96F46|Q96F46-2	IL17RA	HUMAN	Interleukin-17 receptor A	NA	35.91	2	2.3	Isoform 1: Cell membrane {ECO:0000269|PubMed:17911633}; Single-pass type I membrane protein {ECO:0000255}.; Isoform 2: Secreted {ECO:0000269|PubMed:24084331}.	0.268705	0.587509	0.14386	0.61974	0.22189	0.99981	5.27519	1.36133e-08	6.66798e-10	5.00649	2.1041e-07	1.32426e-09	-5.55499	-3.27098	-5.08754	0.621645	-0.110848	0.532165	0.146083	0.711801	0.313753	0.683817	0.423552
TGGT1_215060-t26_1-p1	TGGT1_215060-t26_1-p1	NA	Toxoplasma_gondii_GT1	TGGT1_215060	TGGT1_215060 putative small GTP-binding protein sar1	42.54	4	15.1	NA	-0.179819	0.493212	0.123957	0.400674	0.140126	0.99981	1.96986	7.91271e-07	1.03125e-08	2.14968	2.18047e-06	1.09516e-08	-1.72268	-1.6129	-1.48354	0.404391	-0.0283464	0.408676	-0.0460235	0.308356	0.559567	0.332532	0.527047
Q9NQC7	Q9NQC7|Q9NQC7-2|J3KRR7|H3BS09	CYLD	HUMAN	Ubiquitin carboxyl-terminal hydrolase CYLD	NA	636.29	39	49	Cytoplasm {ECO:0000269|PubMed:18313383}. Cytoplasm, perinuclear region. Cytoplasm, cytoskeleton. Cell membrane; Peripheral membrane protein; Cytoplasmic side. Cytoplasm, cytoskeleton, microtubule organizing center, centrosome {ECO:0000269|PubMed:25134987}. Cytoplasm, cytoskeleton, spindle {ECO:0000269|PubMed:25134987}. Cytoplasm, cytoskeleton, cilium basal body {ECO:0000250|UniProtKB:Q80TQ2}. Not…	-1.23463	0.00518782	0.0031093	0.616108	0.118333	0.99981	4.21556	7.73258e-09	4.81192e-10	5.45018	2.95594e-09	1.51012e-10	-3.87006	-3.46041	-4.98623	0.113087	-0.576955	0.0659299	-0.435285	0.198682	1.34488	0.0622542	1.34435
P05120	P05120	SERPINB2	HUMAN	Plasminogen activator inhibitor 2	NA	246.91	15	41.4	Cytoplasm. Secreted, extracellular space.	-1.57164	0.00129873	0.00121494	0.610368	0.137343	0.99981	3.87874	3.64917e-08	1.19343e-09	5.45037	5.14951e-09	1.56155e-10	-4.13679	-3.0149	-4.67516	0.0417344	-0.818961	-0.127477	-0.528868	-0.0902363	1.52284	-0.0782073	1.49335
A0A024R4E5	A0A024R4E5|Q00341	HDLBP	HUMAN	High density lipoprotein binding protein (Vigilin), isoform CRA_a	NA	870.02	56	44.9	NA	-1.29826	0.00429376	0.00273767	0.602446	0.133455	0.99981	3.6277	6.08837e-08	1.61675e-09	4.92595	1.31894e-08	2.10938e-10	-3.43477	-2.8153	-4.43709	0.0540248	-0.645818	0.0585549	-0.428455	0.0938384	1.29887	0.0548219	1.42826
P53990-5	P53990-5|P53990-3|P53990-4|P53990|P53990-2|P53990-6	IST1	HUMAN	Isoform 5 of IST1 homolog	NA	140.91	9	31.1	Cytoplasmic vesicle {ECO:0000269|PubMed:19129479, ECO:0000269|PubMed:19129480}. Cytoplasm, cytoskeleton, microtubule organizing center, centrosome {ECO:0000269|PubMed:20719964}. Midbody {ECO:0000269|PubMed:20719964}. Nucleus envelope {ECO:0000269|PubMed:26040712}. Note=Localizes to centrosome and midbody of dividing cells (PubMed:19129480, PubMed:19129479, PubMed:20719964). Colocalized with SPART…	-1.80697	0.000758705	0.000879514	0.596198	0.173452	0.99981	3.98982	6.09038e-08	1.61675e-09	5.79679	5.79391e-09	1.59881e-10	-3.99943	-3.32666	-5.21386	-0.339667	-0.886372	-0.196368	-0.686358	-0.057402	1.61043	-0.167231	1.62317
Q99614	Q99614	TTC1	HUMAN	Tetratricopeptide repeat protein 1	NA	61.86	4	17.1	NA	-1.20839	0.00298806	0.00211654	0.593559	0.0972231	0.99981	4.11656	2.90563e-09	3.05417e-10	5.32495	1.0938e-09	1.51012e-10	-3.90617	-3.43699	-4.65724	0.146588	-0.617511	0.00618471	-0.336755	0.18146	1.24841	0.131471	1.40122
TGGT1_242625-t26_1-p1	TGGT1_242625-t26_1-p1	NA	Toxoplasma_gondii_GT1	TGGT1_242625	TGGT1_242625 ATPase family associated with various cellular activities (AAA) subfamily protein	12.74	2	0.3	NA	0.7031	0.358177	0.0945144	-0.48429	0.5232	0.99981	5.30767	1.75912e-06	2.06519e-08	4.60457	4.98948e-05	2.26104e-07	-5.42258	-3.19978	-7.00702	-0.237789	0.922831	0.714236	0.241502	0.29792	-0.811253	-0.382862	-0.399196
Q9NU22	Q9NU22	MDN1	HUMAN	Midasin	NA	70.51	8	1.9	Nucleus, nucleolus {ECO:0000269|PubMed:22002106}. Nucleus, nucleoplasm {ECO:0000269|PubMed:26601951}. Cytoplasm {ECO:0000269|PubMed:26601951}.	-0.462878	0.252859	0.0703959	0.590937	0.150553	0.99981	4.02978	2.40671e-08	9.13203e-10	4.49266	5.52869e-08	4.59469e-10	-3.24861	-3.03285	-4.59279	0.448442	-0.225168	0.17999	-0.146638	0.519574	0.799164	0.472129	0.936659
Q7Z7L1	Q7Z7L1|Q68D06|Q68D06-2	SLFN11	HUMAN	Schlafen family member 11	NA	59.49	4	5.5	Nucleus {ECO:0000269|PubMed:22927417, ECO:0000269|PubMed:26658330, ECO:0000269|PubMed:29395061}. Chromosome {ECO:0000269|PubMed:26658330, ECO:0000269|PubMed:29395061}. Note=Recruited to stressed replication forks carrying extended RPA filaments (PubMed:29395061). Recruited to DNA damage sites via interaction with RPA1 (PubMed:26658330, PubMed:29395061). {ECO:0000269|PubMed:26658330, ECO:0000269|P…	-0.847119	0.0289217	0.0112682	0.583438	0.114725	0.99981	3.08205	1.49486e-07	2.878e-09	3.92916	7.00184e-08	5.47946e-10	-2.45934	-2.46422	-3.61189	0.232556	-0.389892	0.00727772	-0.303193	0.411444	1.02391	0.296305	1.14412
P35869	P35869	AHR	HUMAN	Aryl hydrocarbon receptor	NA	74.64	4	9.3	Cytoplasm {ECO:0000250|UniProtKB:P30561}. Nucleus {ECO:0000250|UniProtKB:P30561}. Note=Initially cytoplasmic; upon binding with ligand and interaction with a HSP90, it translocates to the nucleus. {ECO:0000250|UniProtKB:P30561}.	-2.34207	2.67049e-06	8.95142e-05	0.578764	0.0743415	0.99981	3.56302	4.57803e-09	3.6203e-10	5.90509	7.80213e-11	1.51012e-10	-3.87745	-3.74502	-4.61868	-0.47353	-1.06784	-0.585868	-1.12441	-0.542596	1.82201	-0.467443	1.8274
Q96JA1	Q96JA1|Q96JA1-2	LRIG1	HUMAN	Leucine-rich repeats and immunoglobulin-like domains protein 1	NA	136.69	10	11	Cell membrane {ECO:0000269|PubMed:15282549}; Single-pass type I membrane protein {ECO:0000305|PubMed:15282549}.	-0.642781	0.0440229	0.0160251	0.566632	0.0711003	0.99981	3.96938	7.92363e-10	1.87473e-10	4.61216	1.12557e-09	1.51012e-10	-3.79883	-3.26773	-3.8338	0.175243	-0.323493	0.314251	-0.13791	0.448236	0.76599	0.405992	1.19143
P43490	P43490|A0A0C4DFS8	NAMPT	HUMAN	Nicotinamide phosphoribosyltransferase	NA	226.11	16	32.1	Nucleus {ECO:0000269|PubMed:24130902}. Cytoplasm {ECO:0000250|UniProtKB:Q99KQ4}. Secreted {ECO:0000269|PubMed:21741723}. Note=Under non-inflammatory conditions, visfatin predominantly exhibits a granular pattern within the nucleus. Secreted by endothelial cells upon IL-1beta stimulation. Abundantly secreted in milk, reaching 100-fold higher concentrations compared to maternal serum. {ECO:0000269|…	-1.36444	0.00126155	0.00119298	0.556916	0.11871	0.99981	3.0397	1.17316e-07	2.436e-09	4.40414	1.17882e-08	2.00618e-10	-2.96204	-2.42145	-3.69696	0.0538158	-0.604167	-0.0529428	-0.483905	0.0875295	1.37743	-0.0368811	1.37722
Q9P2B4	Q9P2B4	CTTNBP2NL	HUMAN	CTTNBP2 N-terminal-like protein	NA	132.49	8	16.5	Cytoplasm, cytoskeleton, stress fiber {ECO:0000250|UniProtKB:Q99LJ0}.	-2.03635	0.000633924	0.000803349	0.555506	0.245141	0.99981	3.73856	4.05457e-07	6.05078e-09	5.77492	1.97956e-08	2.49222e-10	-3.80266	-3.11844	-5.292	-0.448478	-1.0191	-0.304596	-0.756859	-0.257185	1.63967	-0.319632	1.76809
P42336	P42336	PIK3CA	HUMAN	Phosphatidylinositol 45-bisphosphate 3-kinase catalytic subunit alpha isoform	NA	151.17	11	12.4	NA	-0.957225	0.0616378	0.0210992	0.554544	0.257417	0.99981	4.49254	6.40962e-08	1.66878e-09	5.44977	5.37624e-08	4.51848e-10	-4.03096	-3.24548	-5.52757	0.116328	-0.327089	0.187548	-0.332915	0.371687	1.18812	0.222604	1.17541
Q06124	Q06124|Q06124-2|Q06124-3|A0A1W2PPU4	PTPN11	HUMAN	Tyrosine-protein phosphatase non-receptor type 11	NA	110.69	7	10.8	Cytoplasm {ECO:0000269|PubMed:26742426}. Nucleus {ECO:0000269|PubMed:26742426}.	-0.922944	0.00727255	0.00393722	0.550247	0.08074	0.99981	0.440664	0.109228	0.000956268	1.36361	0.0006469	2.81908e-06	-0.473017	-0.146222	-0.871877	-0.185654	-0.801341	-0.0333034	-0.411901	0.0121075	0.788164	-0.0186482	0.944975
A0A0A0MTC1	A0A0A0MTC1|A0A0A0MTR7|Q63HN8-4|Q63HN8|Q63HN8-6|Q63HN8-5	RNF213	HUMAN	E3 ubiquitin-protein ligase RNF213	NA	693.83	52	11.6	NA	-1.17052	0.00995232	0.00493363	0.547381	0.182283	0.99981	3.76901	5.62904e-08	1.53767e-09	4.93953	1.86912e-08	2.40263e-10	-3.54972	-2.83676	-4.56136	0.0102124	-0.502119	0.156411	-0.353169	0.196993	1.26465	0.115333	1.31586
Q8IWC1	Q8IWC1|Q8IWC1-4|Q8IWC1-3|Q8IWC1-2	MAP7D3	HUMAN	MAP7 domain-containing protein 3	NA	113.96	10	9.4	Cytoplasm, cytoskeleton, spindle {ECO:0000269|PubMed:15561729}. Note=Localizes to the microtubules throughout mitosis. {ECO:0000269|PubMed:22142902}.	-1.49189	0.00139354	0.00127351	0.545371	0.163568	0.99981	4.1799	8.83194e-09	5.226e-10	5.6718	1.86316e-09	1.51012e-10	-4.155	-3.43599	-5.02178	-0.0109903	-0.596321	-0.0724432	-0.543137	0.0414594	1.39441	-0.0554594	1.54066
P31153	P31153|P31153-2|Q00266	MAT2A	HUMAN	S-adenosylmethionine synthase isoform type-2	NA	141.41	12	31.1	NA	-1.57132	0.000335378	0.000562195	0.541004	0.121432	0.99981	2.96419	1.23295e-07	2.51996e-09	4.53551	6.39138e-09	1.64444e-10	-2.96091	-2.50869	-3.70247	-0.212465	-0.703089	-0.0753412	-0.565254	-0.00710029	1.43652	-0.0777622	1.51979
O14939	O14939|O14939-4|O14939-3|I3L222	PLD2	HUMAN	Phospholipase D2	NA	35.46	4	4.1	Membrane {ECO:0000250}; Peripheral membrane protein {ECO:0000250}.	-1.40263	0.001119	0.0010988	0.539193	0.134093	0.99981	2.83095	3.08924e-07	4.89279e-09	4.23359	2.19872e-08	2.62813e-10	-3.28019	-2.12328	-3.14245	-0.197037	-0.432369	-0.00405988	-0.681386	-0.00323707	1.34393	0.133598	1.42597
Q00532-2	Q00532-2	CDKL1	HUMAN	Isoform 2 of Cyclin-dependent kinase-like 1	NA	19.25	2	2.1	Cytoplasm {ECO:0000269|PubMed:9000130}. Nucleus {ECO:0000269|PubMed:9000130}.	0.66079	0.110874	0.0349241	-0.777723	0.0652271	0.99981	5.29012	8.4537e-10	1.87473e-10	4.62933	3.80555e-08	3.62356e-10	-4.56598	-4.46595	-5.88967	0.517551	1.12624	0.16682	1.06172	0.575612	-0.422853	0.00503907	-0.266215
Q8IVW4	Q8IVW4|E7ET86|Q8IVW4-2|Q9NRP7|Q9NRP7-2|J3KNE8|Q92772|Q00532|J3KMW1|TGGT1_285160-t26_1-p1|B4DX41	CDKL3	HUMAN	Cyclin-dependent kinase-like 3	NA	18.87	2	2.7	Cytoplasm {ECO:0000250}.	0.66079	0.110874	0.0349241	-0.777723	0.0652271	0.99981	5.29012	8.4537e-10	1.87473e-10	4.62933	3.80555e-08	3.62356e-10	-4.56598	-4.46595	-5.88967	0.517551	1.12624	0.16682	1.06172	0.575612	-0.422853	0.00503907	-0.266215
Q9H8M2	Q9H8M2|Q9H8M2-6|Q9H8M2-1|Q9H8M2-3|Q9H8M2-2	BRD9	HUMAN	Bromodomain-containing protein 9	NA	23.14	2	4.1	NA	0.656505	0.182698	0.0531241	-0.643502	0.190934	0.99981	0.119864	0.775368	0.00671697	-0.536641	0.294865	0.0012372	0.942023	-0.857696	-0.781642	0.0526104	0.113427	0.208784	0.948429	-0.452834	-0.824998	-0.258855	-0.71316
P54619-3	P54619-3|P54619|P54619-2|F8VYY9|Q9UGJ0|Q9UGJ0-3|E9PGP6|Q9UGJ0-2	PRKAG1	HUMAN	Isoform 3 of 5'-AMP-activated protein kinase subunit gamma-1	NA	81.3	5	16.7	NA	-0.982586	0.0148987	0.00668139	0.538639	0.148323	0.99981	3.89064	1.11829e-08	6.0852e-10	4.87322	6.32286e-09	1.63429e-10	-3.75608	-2.95429	-4.35487	0.0436944	-0.279517	0.155241	-0.393321	0.324101	1.15722	0.285843	1.2124
P53804	P53804|P53804-2|P53804-3	TTC3	HUMAN	E3 ubiquitin-protein ligase TTC3	NA	15.65	2	1.1	Nucleus {ECO:0000269|PubMed:20059950}.	0.646088	0.0753014	0.025139	0.248886	0.469837	0.99981	4.77424	5.00654e-10	1.58516e-10	4.12815	2.65514e-08	2.91884e-10	-3.84463	-3.71442	-4.86258	0.493793	0.310446	0.734901	0.459158	0.682907	-0.105086	0.623151	0.0802858
Q5T5X7	Q5T5X7	BEND3	HUMAN	BEN domain-containing protein 3	NA	71.97	7	9.6	Nucleus {ECO:0000269|PubMed:21914818, ECO:0000269|PubMed:25600804}. Nucleus, nucleolus {ECO:0000269|PubMed:26100909}. Note=In the nucleus, observed in heterochromatic foci containing CBX1, CBX3, CBX5 and histone H3 trimethylated at 'Lys-9'. Released from chromatin during decondensation. Association with heterochromatin does not depend on sumoylation. {ECO:0000269|PubMed:21914818}.	-2.47404	0.0029161	0.00208464	0.537303	0.442129	0.99981	3.95662	1.62708e-05	1.62019e-07	6.43066	5.79981e-07	3.20304e-09	-4.62545	-2.69229	-6.39069	-0.758291	-1.27494	-0.547378	-1.02538	-0.553205	1.89563	-0.592553	1.82675
TGGT1_264840-t26_1-p1	TGGT1_264840-t26_1-p1	NA	Toxoplasma_gondii_GT1	TGGT1_264840	TGGT1_264840 ATP-dependent DNA helicase, RecQ family protein	20.93	3	2.2	NA	0.642012	0.364552	0.0959347	0.103701	0.881708	0.99981	6.33101	9.69049e-08	2.15146e-09	5.689	2.49559e-06	1.24427e-08	-4.84937	-4.46102	-7.86085	0.459638	0.360922	0.674855	0.646198	0.644004	-0.179715	0.650547	0.110212
TGGT1_232540-t26_1-p1	TGGT1_232540-t26_1-p1	NA	Toxoplasma_gondii_GT1	TGGT1_232540	TGGT1_232540 FAD binding domain-containing protein	14.54	2	1.1	NA	0.640746	0.110618	0.0348686	0.235204	0.540673	0.99981	4.03674	1.58397e-08	7.17687e-10	3.396	9.62767e-07	5.06735e-09	-3.10908	-2.8483	-4.3224	0.50181	0.506246	0.816919	0.243647	0.64317	-0.024159	0.478702	-0.0370319
Q9H4A6	Q9H4A6|D6REM1	GOLPH3	HUMAN	Golgi phosphoprotein 3	NA	78.41	6	32.8	Golgi apparatus, Golgi stack membrane; Peripheral membrane protein; Cytoplasmic side. Golgi apparatus, trans-Golgi network membrane; Peripheral membrane protein; Cytoplasmic side. Mitochondrion intermembrane space. Cell membrane {ECO:0000250}. Endosome {ECO:0000250}. Note=Phosphatidylinositol 4-phosphate-binding and oligomerization participate in the recruitment onto Golgi membranes. {ECO:0000305…	-1.04299	0.0774052	0.0257569	0.529127	0.348513	0.99981	4.19494	8.06962e-07	1.04847e-08	5.23793	4.91448e-07	2.77019e-09	-4.08026	-2.90435	-5.23018	-0.234985	-0.40696	-0.159019	-0.404618	-0.237697	1.08175	1.12505	1.2509
Q04695	Q04695|F5GWP8|Q9C075	KRT17	HUMAN	Keratin type I cytoskeletal 17	NA	167.75	14	25.2	Cytoplasm {ECO:0000250|UniProtKB:Q9QWL7}.	1.1261	0.059297	0.0204391	0.527109	0.351167	0.99981	1.05324	0.0472087	0.000414806	-0.0728648	0.901032	0.00376703	-0.253235	-2.17358	0.531121	0.302484	-0.0248803	0.702245	-0.186653	0.365936	-0.913526	0.314703	-0.495998
Q8IX90	Q8IX90|Q8IX90-3	SKA3	HUMAN	Spindle and kinetochore-associated protein 3	NA	55.11	3	10.6	Cytoplasm, cytoskeleton, spindle. Chromosome, centromere, kinetochore {ECO:0000269|PubMed:19289083, ECO:0000269|PubMed:19360002, ECO:0000269|PubMed:20813266}. Note=Localizes to the outer kinetochore and spindle microtubules during mitosis in a NDC80 complex-dependent manner. {ECO:0000269|PubMed:19360002}.	-1.50616	0.00163109	0.00140763	0.524661	0.191436	0.99981	4.14556	1.41119e-08	6.7781e-10	5.65172	2.83092e-09	1.51012e-10	-4.23333	-3.32348	-4.98655	0.00973886	-0.633052	0.062775	-0.487394	-0.102532	1.3995	-0.112231	1.5417
Q63HK5	Q63HK5	TSHZ3	HUMAN	Teashirt homolog 3	NA	22.99	2	5.8	Nucleus {ECO:0000255|PROSITE-ProRule:PRU00108, ECO:0000269|PubMed:19343227}. Cell projection, growth cone {ECO:0000250}. Note=Colocalizes with APBB1 in axonal growth cone (By similarity). Colocalizes with APBB1 in the nucleus. {ECO:0000250}.	0.620497	0.490658	0.123374	0.85311	0.347232	0.99981	5.11107	1.61367e-05	1.61063e-07	4.49058	0.000302231	1.32768e-06	-2.08321	-4.89239	-7.00702	0.36578	-0.405902	0.532735	-0.399922	0.420644	-0.266271	0.481633	-0.0743265
Q2TAM5	Q2TAM5|Q04206|Q04206-4|Q04206-3|A0A087X0W8|A0A087WVP0|E9PKV4|E9PNV4|Q04206-2|E9PN69|E9PNK5|E9PM47|Q04864|Q04864-2	RELA	HUMAN	RELA protein	NA	65.02	5	18.5	NA	-2.79463	0.0248544	0.0100154	0.513646	0.64905	0.99981	5.50482	7.65441e-05	7.20045e-07	8.29945	7.39014e-06	3.52256e-08	-7.6026	-2.7369	-8.66977	-0.878772	-1.48052	-0.782403	-1.20998	-0.690689	1.97935	-0.974549	1.9467
Q14137	Q14137|Q14137-2	BOP1	HUMAN	Ribosome biogenesis protein BOP1	NA	88.99	7	14.4	Nucleus, nucleolus {ECO:0000255|HAMAP-Rule:MF_03027, ECO:0000269|PubMed:12429849}. Nucleus, nucleoplasm {ECO:0000255|HAMAP-Rule:MF_03027, ECO:0000269|PubMed:12429849}.	-0.748816	0.0985616	0.0315484	0.508644	0.248394	0.99981	3.05148	1.60834e-06	1.90203e-08	3.80029	1.01687e-06	5.33663e-09	-2.41118	-2.06621	-3.90477	0.254187	-0.344408	0.148037	-0.158043	0.405778	0.887384	0.221672	1.12509
Q08345-5	Q08345-5|Q08345|Q08345-6|Q08345-2|A0A0G2JNZ7|A0A0A0MSX3	DDR1	HUMAN	Isoform 4 of Epithelial discoidin domain-containing receptor 1	NA	22.52	3	2.6	Isoform 1: Cell membrane; Single-pass type I membrane protein.; Isoform 2: Cell membrane; Single-pass type I membrane protein.; Isoform 3: Secreted {ECO:0000305}.; Isoform 4: Cell membrane; Single-pass type I membrane protein.	0.610134	0.137075	0.0417473	-0.191203	0.627847	0.99981	3.76244	5.17541e-08	1.45851e-09	3.15231	3.00426e-06	1.48477e-08	-2.91764	-2.66866	-4.24216	0.367242	0.601927	0.482239	0.75306	0.656958	-0.120991	0.438722	-0.126697
Q96EY5	Q96EY5|Q96EY5-2|E9PQA6|Q96EY5-3	MVB12A	HUMAN	Multivesicular body subunit 12A	NA	45.19	4	16.1	Cytoplasm. Nucleus. Endosome. Cytoplasm, cytoskeleton, microtubule organizing center, centrosome. Late endosome membrane {ECO:0000305}; Peripheral membrane protein {ECO:0000305}. Note=Colocalizes with F-actin. Some fraction may be nuclear.	-0.775629	0.158468	0.0469574	0.50816	0.344893	0.99981	2.77084	3.95635e-05	3.80202e-07	3.54647	1.99325e-05	9.20597e-08	-2.74093	-1.17569	-3.74001	0.03608	-0.584765	0.323359	0.00570001	0.306625	0.89595	0.208447	1.09256
P61221	P61221|D6R9I9	ABCE1	HUMAN	ATP-binding cassette sub-family E member 1	NA	269.08	16	35.3	Cytoplasm {ECO:0000269|PubMed:11585831}. Mitochondrion {ECO:0000269|PubMed:11585831}. Note=Localized to clusters of virus formation at the plasma membrane.	-0.701815	0.0723685	0.0242529	0.506893	0.181394	0.99981	3.91625	1.37809e-08	6.71343e-10	4.61806	1.62236e-08	2.27487e-10	-3.44151	-2.98022	-4.40652	0.314181	-0.389037	0.390635	-0.0110946	0.219312	0.966104	0.303181	1.05118
P08670	P08670|B0YJC4|B0YJC5|P41219-2|P41219|P07197|E7ESP9|E7EMV2|P07197-2|P12036|P12036-2|P07196	VIM	HUMAN	Vimentin	NA	1631.78	86	95.2	Cytoplasm {ECO:0000269|PubMed:21465480, ECO:0000269|PubMed:29496907}. Cytoplasm, cytoskeleton {ECO:0000269|PubMed:29496907}. Nucleus matrix {ECO:0000250|UniProtKB:P31000}.	-2.71913	0.00431762	0.00274988	0.506797	0.53187	0.99981	3.92216	7.98098e-05	7.49724e-07	6.6413	2.21582e-06	1.11155e-08	-5.53037	-2.22602	-6.38166	-0.845042	-1.5273	-0.762538	-1.06734	-0.736961	1.95394	-0.817552	1.90328
P08779	P08779	KRT16	HUMAN	Keratin type I cytoskeletal 16	NA	259.37	17	33.8	NA	0.0445356	0.947586	0.212602	0.505626	0.460277	0.99981	0.808002	0.191169	0.00166977	0.763467	0.295478	0.00123945	-0.715193	-2.27907	0.897913	0.0914918	-0.420096	0.909791	-0.372717	-0.820724	-0.0373494	0.25632	0.166717
Q9UM82	Q9UM82	SPATA2	HUMAN	Spermatogenesis-associated protein 2	NA	290.24	20	40.7	Cytoplasm {ECO:0000269|PubMed:10222154, ECO:0000269|PubMed:11079456}. Nucleus {ECO:0000250|UniProtKB:Q66HP6}. Note=Detected in the tubular compartment of the testis and, in the cytoplasm of the Sertoli cells. {ECO:0000269|PubMed:11079456}.	-1.3598	0.0225255	0.00927457	0.504028	0.355191	0.99981	4.591	1.93826e-07	3.45095e-09	5.9508	7.48946e-08	5.78071e-10	-4.00477	-3.55732	-6.09568	-0.00369114	-0.566713	-0.0556584	-0.364519	0.167742	1.3966	0.0452571	1.39982
Q8NEZ2	Q8NEZ2|Q8NEZ2-2	VPS37A	HUMAN	Vacuolar protein sorting-associated protein 37A	NA	204.09	12	27.9	Late endosome membrane; Peripheral membrane protein. Nucleus.	-0.916975	0.0391288	0.0145728	0.502154	0.231367	0.99981	5.32332	1.20308e-09	2.15448e-10	6.24029	1.53008e-09	1.51012e-10	-4.83519	-4.31818	-6.08239	0.221423	-0.360299	0.155866	-0.154541	0.343702	1.10499	0.257944	1.21843
P35475	P35475|P35475-2|D6REB5	IDUA	HUMAN	Alpha-L-iduronidase	NA	30.81	3	4.1	Lysosome.	0.261829	0.63959	0.154396	0.499418	0.377081	0.99981	4.43289	4.49892e-07	6.56908e-09	4.17107	6.32808e-06	3.03134e-08	-3.4272	-2.90769	-5.30197	-0.00376674	-0.0324055	1.29807	0.141449	0.581641	0.272292	0.339817	0.31193
P05062	P05062|A0A087WXX2	ALDOB	HUMAN	Fructose-bisphosphate aldolase B	NA	17.77	3	5.7	Cytoplasm, cytoskeleton, microtubule organizing center, centrosome, centriolar satellite {ECO:0000269|PubMed:18000879}.	0.594621	0.148219	0.0444045	0.0845343	0.830439	0.99981	3.94821	3.07579e-08	1.06883e-09	3.35359	1.60059e-06	8.19291e-09	-3.0186	-2.78345	-4.35242	0.482594	0.304454	0.662861	0.65325	0.583849	-0.0449202	0.524241	-0.017549
Q9NT68	Q9NT68|G3V106|Q9NT68-2|F8VNQ3	TENM2	HUMAN	Teneurin-2	NA	80.09	6	2.5	Cell membrane {ECO:0000250}; Single-pass membrane protein {ECO:0000250}. Endoplasmic reticulum {ECO:0000250}. Golgi apparatus {ECO:0000250}. Cell junction, synapse {ECO:0000250}. Cell projection, dendritic spine {ECO:0000250}. Cell projection, filopodium {ECO:0000250}. Cell projection, growth cone {ECO:0000250}. Cell junction, synapse, postsynaptic cell membrane {ECO:0000250}; Single-pass membran…	-0.724528	0.0593933	0.0204642	0.496507	0.180487	0.99981	4.07453	6.44223e-09	4.31772e-10	4.79905	7.70472e-09	1.70985e-10	-3.30743	-3.51206	-4.51605	-0.0642498	-0.305018	0.49887	-0.0959757	0.418695	0.984104	0.330727	1.05697
O95983	O95983|O95983-2|K7EIE8|A0A0A0MTS6	MBD3	HUMAN	Methyl-CpG-binding domain protein 3	NA	37.87	3	10.6	Nucleus. Chromosome. Note=Nuclear, in discrete foci. Detected on chromatin, at promoter regions of active genes.	-0.649511	0.0989079	0.031636	0.494787	0.19888	0.99981	4.12664	9.09048e-09	5.31395e-10	4.77615	1.34308e-08	2.11016e-10	-3.42957	-3.26565	-4.6929	0.296585	-0.204901	0.324895	-0.123482	0.358973	0.923943	0.341928	1.03627
Q5D862	Q5D862	FLG2	HUMAN	Filaggrin-2	NA	71.73	5	3.2	Cytoplasm {ECO:0000269|PubMed:19384417}. Cytoplasmic granule {ECO:0000269|PubMed:19384417}. Note=In the stratum corneum of the epidermis, dispersed diffusely throughout the cytoplasm, while in the stratum granulosum, localized within keratohyalin granules (PubMed:19384417) (PubMed:21531719). In granular keratinocytes and in lower corneocytes, colocalizes with calpain-1/CAPN1. {ECO:0000269|PubMed:…	0.240449	0.493691	0.123957	0.48337	0.180298	0.99981	0.984768	0.0060535	5.38328e-05	0.744319	0.0590501	0.000249619	0.0125872	-0.895075	-1.09909	0.325078	-0.0290372	0.315778	-0.289219	0.644194	0.0691763	0.0119203	0.0984102
Q9NYI0	Q9NYI0|Q9NYI0-2|E5RJ29|Q9NYI0-3|B4DKF8|A0A087WXD8|A0A087X1Z0	PSD3	HUMAN	PH and SEC7 domain-containing protein 3	NA	61.43	5	6.9	Cell membrane {ECO:0000250|UniProtKB:Q2PFD7}. Cell projection, ruffle membrane {ECO:0000250|UniProtKB:Q2PFD7}. Cell junction, synapse, postsynaptic cell membrane, postsynaptic density {ECO:0000250|UniProtKB:Q2PFD7}. Note=In interphase associated with the plasma membrane, in particular with membrane ruffling regions. {ECO:0000250|UniProtKB:Q2PFD7}.	1.02586	0.0183778	0.00791518	0.479661	0.230025	0.99981	5.15197	9.84508e-10	2.04428e-10	4.12611	1.25559e-07	8.6111e-10	-4.77451	-3.59819	-4.8752	0.283349	0.164557	1.07029	0.348129	0.969117	-0.395511	0.621258	-0.184202
O75197	O75197	LRP5	HUMAN	Low-density lipoprotein receptor-related protein 5	NA	20.34	2	1.1	Membrane {ECO:0000250|UniProtKB:Q91VN0}; Single-pass type I membrane protein {ECO:0000250|UniProtKB:Q91VN0}. Endoplasmic reticulum {ECO:0000269|PubMed:25920554}. Note=Chaperoned to the plasma membrane by MESD. {ECO:0000250|UniProtKB:Q91VN0}.	0.587567	0.247712	0.0690734	-0.203826	0.681486	0.99981	5.50186	8.68305e-09	5.1653e-10	4.91429	2.76555e-07	1.67114e-09	-4.51146	-4.18755	-6.31698	0.638505	0.632989	-0.0120556	0.767721	0.710004	-0.192902	0.649661	0.0108257
Q8NFZ5	Q8NFZ5|D6RGJ2|Q8NFZ5-2	TNIP2	HUMAN	TNFAIP3-interacting protein 2	NA	28.45	2	7.6	Cytoplasm {ECO:0000269|PubMed:12595760}. Nucleus {ECO:0000305}.	-1.43129	0.030923	0.0119251	0.477754	0.434	0.99981	3.22328	3.27837e-05	3.1712e-07	4.65457	4.62463e-06	2.24491e-08	-4.12968	-1.6302	-4.10073	-0.415807	0.0201973	0.0564801	-1.10288	0.0473733	1.15341	0.0576044	1.58199
Q7Z333-4	Q7Z333-4|Q7Z333|Q7Z333-3	SETX	HUMAN	Isoform 4 of Probable helicase senataxin	NA	155.74	11	4.6	Nucleus {ECO:0000269|PubMed:17562789, ECO:0000269|PubMed:21576111, ECO:0000269|PubMed:24105744}. Nucleus, nucleoplasm {ECO:0000269|PubMed:17562789}. Nucleus, nucleolus {ECO:0000269|PubMed:17562789}. Cytoplasm {ECO:0000269|PubMed:17562789, ECO:0000269|PubMed:21576111}. Chromosome {ECO:0000269|PubMed:23149945}. Chromosome, telomere {ECO:0000269|PubMed:21112256}. Cell projection, axon {ECO:0000269|P…	-0.90782	0.0572323	0.0198533	0.468653	0.301205	0.99981	4.29378	4.61807e-08	1.36535e-09	5.2016	3.9333e-08	3.6923e-10	-3.89629	-3.12463	-5.17535	0.12272	-0.33558	0.132856	-0.145011	0.349559	1.12891	0.308294	1.14344
Q6BDS2	Q6BDS2|H7C1J4	UHRF1BP1	HUMAN	UHRF1-binding protein 1	NA	176.97	15	8.5	NA	-1.09076	0.0104381	0.00510749	0.465929	0.224115	0.99981	3.93547	1.58954e-08	7.1829e-10	5.02623	7.10741e-09	1.67204e-10	-3.64482	-3.10118	-4.61848	0.0639692	-0.416329	0.0977157	-0.220921	0.244977	1.19168	0.182556	1.28445
Q9Y265	Q9Y265|Q9Y265-2|E7ETR0	RUVBL1	HUMAN	RuvB-like 1	NA	197.58	11	33.1	Nucleus matrix. Nucleus, nucleoplasm. Cytoplasm. Membrane. Cytoplasm, cytoskeleton, microtubule organizing center, centrosome. Note=Mainly localized in the nucleus, associated with nuclear matrix or in the nuclear cytosol, although it is also present in the cytoplasm and associated with the cell membranes. In prophase and prometaphase it is located at the centrosome and the branching microtubule …	-1.2581	0.00681742	0.00376342	0.465622	0.256194	0.99981	3.42826	1.90797e-07	3.41499e-09	4.68636	3.91834e-08	3.68496e-10	-3.17732	-2.59296	-4.33266	0.0578212	-0.472653	0.0638455	-0.337369	0.10859	1.30331	0.012188	1.33412
P32189	P32189|Q14409|P32189-2|P32189-4|P32189-1|Q14410	GK	HUMAN	Glycerol kinase	NA	41.32	3	6.4	Mitochondrion outer membrane; Peripheral membrane protein; Cytoplasmic side. Cytoplasm. Note=In sperm and fetal tissues, the majority of the enzyme is bound to mitochondria, but in adult tissues, such as liver found in the cytoplasm.	0.70044	0.0435515	0.0158994	0.464119	0.162439	0.99981	4.33735	7.41217e-10	1.83498e-10	3.63691	5.57971e-08	4.62067e-10	-3.4341	-3.2805	-4.24865	0.511817	0.153895	0.778177	0.283725	0.822574	0.0249125	0.619148	-0.0599344
Q9BV36	Q9BV36|Q9BV36-2|Q9BV36-3|Q9BV36-5|Q9BV36-4	MLPH	HUMAN	Melanophilin	NA	34.07	2	4.8	Cytoplasm.	-1.10051	0.004562	0.00283901	0.453671	0.182321	0.99981	4.18028	1.63931e-09	2.41236e-10	5.28079	8.24954e-10	1.51012e-10	-3.69677	-3.69665	-4.70558	0.204174	-0.374981	0.0626635	-0.237788	0.199503	1.18077	0.122808	1.31483
Q9UKY7	Q9UKY7|Q9UKY7-2|D6R9V8|Q9UKY7-3|D6RFH2	CDV3	HUMAN	Protein CDV3 homolog	NA	91.13	5	43.4	Cytoplasm {ECO:0000250}.	-2.3203	0.000159522	0.000374089	0.453647	0.324995	0.99981	4.34868	4.95564e-08	1.42357e-09	6.66898	2.41186e-09	1.51012e-10	-4.69502	-3.87592	-5.99756	-0.645673	-0.994817	-0.386506	-0.927454	-0.494946	1.76385	-0.50283	1.86177
Q9NZU5	Q9NZU5|Q9NZU5-2|B4DEY6|H7C3D2|F8WB09	LMCD1	HUMAN	LIM and cysteine-rich domains protein 1	NA	297.4	19	52.3	Cytoplasm {ECO:0000250}. Nucleus {ECO:0000250}. Note=May shuttle between the cytoplasm and the nucleus. {ECO:0000250}.	-1.79534	0.00142927	0.00129393	0.448685	0.332728	0.99981	3.29273	1.31243e-06	1.59214e-08	5.08807	6.82038e-08	5.37343e-10	-3.49092	-2.44533	-4.59338	-0.22686	-0.808174	-0.297083	-0.523489	-0.113444	1.5353	-0.2312	1.62108
Q9BTX7	Q9BTX7|A6PVK2	TTPAL	HUMAN	Alpha-tocopherol transfer protein-like	NA	46.33	5	17.8	NA	-0.0137826	0.963494	0.215486	0.448505	0.152788	0.99981	2.6367	1.49982e-07	2.87962e-09	2.65048	1.08881e-06	5.69594e-09	-2.00032	-1.8525	-2.67404	0.337207	-0.0257928	0.451533	0.0509409	0.583061	0.415968	0.472514	0.533755
P12931-2	P12931-2|P12931	SRC	HUMAN	Isoform 2 of Proto-oncogene tyrosine-protein kinase Src	NA	39.21	3	6	Cell membrane {ECO:0000269|PubMed:7525268}. Mitochondrion inner membrane {ECO:0000269|PubMed:12615910}. Nucleus {ECO:0000269|PubMed:7853507}. Cytoplasm, cytoskeleton {ECO:0000269|PubMed:7525268}. Cytoplasm, perinuclear region {ECO:0000269|PubMed:19307596}. Note=Localizes to focal adhesion sites following integrin engagement. Localization to focal adhesion sites requires myristoylation and the SH3…	-1.29271	0.0139135	0.00637407	0.447809	0.343379	0.99981	5.39598	5.0389e-09	3.7483e-10	6.6887	3.22309e-09	1.51012e-10	-5.42258	-4.89239	-7.00702	-0.269829	-0.78467	-0.410107	-0.866982	-0.250403	0.809316	-0.581726	1.02008
Q14738	Q14738|E9PFR3|Q14738-2|Q14738-3|TGGT1_233810-t26_1-p1|Q13362-5|Q13362-4|Q13362|Q13362-3|Q13362-2|Q96B13	PPP2R5D	HUMAN	Serine/threonine-protein phosphatase 2A 56 kDa regulatory subunit delta isoform	NA	19.78	2	2.1	Cytoplasm. Nucleus. Note=Nuclear in interphase, nuclear during mitosis.	0.541771	0.269048	0.0741201	-0.444165	0.361142	0.99981	2.95861	7.30159e-06	7.60871e-08	2.41684	0.000293713	1.2906e-06	-2.84823	-1.52632	-3.51869	0.167679	0.231195	0.494793	1.3122	0.361157	-0.363311	0.2865	-0.0651654
Q96M86	Q96M86	DNHD1	HUMAN	Dynein heavy chain domain-containing protein 1	NA	16.63	2	0.6	NA	0.536681	0.358649	0.0946103	0.0656937	0.909056	0.99981	5.41685	6.33674e-08	1.65617e-09	4.88017	1.63213e-06	8.34614e-09	-3.77259	-4.23849	-6.52537	0.564805	0.339334	0.581297	0.672023	0.589212	-0.119921	0.550174	0.189303
Q99541	Q99541|Q5SYF4|Q5SYF3	PLIN2	HUMAN	Perilipin-2	NA	134.21	9	28.1	Membrane {ECO:0000305}; Peripheral membrane protein {ECO:0000305}. Lipid droplet {ECO:0000305|PubMed:26357594}.	-0.655869	0.113496	0.035621	0.445721	0.269632	0.99981	3.84123	4.2302e-08	1.30516e-09	4.49709	5.41191e-08	4.53337e-10	-3.48439	-2.70033	-4.40454	0.251712	-0.275022	0.336571	0.00651667	0.376426	0.927545	0.281162	1.00713
Q8NFB2	Q8NFB2|B7Z4G6|B3KY49|Q9H7F4	TMEM185A	HUMAN	Transmembrane protein 185A	NA	21.7	2	4.2	Cell projection, dendrite {ECO:0000250}. Membrane {ECO:0000305}; Multi-pass membrane protein {ECO:0000305}.	0.532989	0.210168	0.0598709	0.330814	0.428017	0.99981	4.06053	3.72969e-08	1.21264e-09	3.52755	1.49079e-06	7.66409e-09	-2.99969	-2.85813	-4.4878	0.522059	0.104918	0.687805	0.457444	0.551781	-0.0573773	0.686336	0.21539
P17661	P17661	DES	HUMAN	Desmin	NA	577.53	36	67.4	Cytoplasm, myofibril, sarcomere, Z line {ECO:0000269|PubMed:24200904, ECO:0000269|PubMed:26724190}. Cytoplasm {ECO:0000269|PubMed:25394388}. Cell membrane, sarcolemma {ECO:0000269|PubMed:25394388}. Nucleus {ECO:0000250|UniProtKB:P31001}. Note=Localizes in the intercalated disks which occur at the Z line of cardiomyocytes (PubMed:24200904, PubMed:26724190). Localizes in the nucleus exclusively in …	-1.60026	0.00354029	0.00237078	0.444299	0.342387	0.99981	3.49991	7.47839e-07	9.86418e-09	5.10017	7.54449e-08	5.81513e-10	-3.56953	-2.53141	-4.72507	-0.094009	-0.664638	-0.179796	-0.44149	-0.0547869	1.5372	-0.106466	1.44579
Q99666	Q99666	RGPD5; RGPD6	HUMAN	RANBP2-like and GRIP domain-containing protein 5/6	NA	808.03	50	30.2	Cytoplasm {ECO:0000269|PubMed:15710750}.	-3.06239	0.00104531	0.00105014	0.442302	0.555291	0.99981	3.70281	6.61967e-05	6.26189e-07	6.7652	7.63385e-07	4.11997e-09	-4.64442	-2.99059	-7.00702	-1.21971	-1.64022	-1.26377	-1.60011	-1.09411	1.75679	-1.13386	2.01226
P53794	P53794	SLC5A3	HUMAN	Sodium/myo-inositol cotransporter	NA	29.43	2	2.3	Membrane; Multi-pass membrane protein.	0.385395	0.303116	0.0821281	0.442302	0.240274	0.99981	4.78677	1.19441e-09	2.15448e-10	4.40138	2.93682e-08	3.09139e-10	-3.83779	-3.65709	-4.99641	0.470486	0.298325	0.655782	0.0630897	0.823344	0.238757	0.542423	0.23647
Q96GF1	Q96GF1|A9X3U0	RNF185	HUMAN	E3 ubiquitin-protein ligase RNF185	NA	21.61	2	8.8	Mitochondrion outer membrane {ECO:0000269|PubMed:21931693}; Multi-pass membrane protein {ECO:0000305}. Endoplasmic reticulum membrane {ECO:0000269|PubMed:24019521, ECO:0000269|PubMed:27485036}; Multi-pass membrane protein {ECO:0000305}.	0.524691	0.545685	0.135063	0.228701	0.791073	0.99981	4.84959	1.95225e-05	1.9253e-07	4.3249	0.000312167	1.37022e-06	-2.41281	-3.78868	-7.00702	0.398133	0.154567	0.543131	0.281543	0.645729	-0.326796	0.200029	0.170926
Q8N0X7	Q8N0X7	SPART	HUMAN	Spartin	NA	479.59	27	51	Cytoplasm {ECO:0000269|PubMed:19580544}. Midbody {ECO:0000269|PubMed:20719964}. Note=Transiently associated with endosomes (PubMed:19580544). Colocalized with IST1 to the ends of Flemming bodies during cytokinesis (PubMed:20719964). {ECO:0000269|PubMed:19580544, ECO:0000269|PubMed:20719964}.	-1.28121	0.0124592	0.00584026	0.441605	0.336378	0.99981	5.0419	8.10143e-09	4.9495e-10	6.32312	4.50214e-09	1.53482e-10	-5.00892	-3.88802	-6.00906	0.118761	-0.492836	-0.0728664	-0.243901	0.129006	1.32017	0.118044	1.38873
P08243	P08243|P08243-2|P08243-3|F8WEJ5	ASNS	HUMAN	Asparagine synthetase [glutamine-hydrolyzing]	NA	299.28	21	45	NA	-1.58981	0.00150005	0.00133394	0.441553	0.286689	0.99981	3.16132	5.67418e-07	7.9e-09	4.75113	3.91563e-08	3.68496e-10	-3.37795	-2.32109	-4.11832	-0.139198	-0.600754	-0.180567	-0.504622	0.0054942	1.46816	-0.130268	1.48919
O14737-2	O14737-2|O14737|K7ESJ4|K7EQA1|X6R2P6|Q3HM38	PDCD5	HUMAN	Isoform 2 of Programmed cell death protein 5	NA	36.05	3	28.6	NA	-1.03357	0.00273443	0.00199076	0.439873	0.140857	0.99981	2.90079	2.62928e-08	9.67293e-10	3.93436	5.68176e-09	1.58955e-10	-2.59824	-2.53431	-3.15116	0.157593	-0.445676	0.154921	-0.154959	0.13996	1.15001	0.105749	1.19624
P48681	P48681	NES	HUMAN	Nestin	NA	1683.46	94	59.2	NA	-2.50014	0.000665094	0.000827799	0.439545	0.449447	0.99981	3.49652	8.65914e-06	8.92444e-08	5.99666	1.55001e-07	1.02068e-09	-4.56716	-2.48638	-5.36481	-0.682302	-1.17636	-0.632098	-0.988582	-0.600901	1.84342	-0.656411	1.871
P30048	P30048|P30048-2	PRDX3	HUMAN	Thioredoxin-dependent peroxide reductase mitochondrial	NA	26.85	2	7.4	Mitochondrion {ECO:0000250|UniProtKB:P35705}. Cytoplasm {ECO:0000305|PubMed:12492477}. Early endosome {ECO:0000269|PubMed:15750338}. Note=Localizes to early endosomes in a RPS6KC1-dependent manner. {ECO:0000269|PubMed:15750338}.	0.666422	0.135843	0.0414242	0.434748	0.318578	0.99981	1.09555	0.0109464	9.714e-05	0.429123	0.349185	0.00146398	-0.106608	-0.261021	-1.74223	0.351234	-0.200346	0.74759	0.115364	0.185579	-0.500393	0.284626	-0.0479371
A6ND36	A6ND36|A6ND36-2	FAM83G	HUMAN	Protein FAM83G	NA	61.53	5	9.3	Cytoplasm, cytosol {ECO:0000269|PubMed:24554596}. Nucleus {ECO:0000269|PubMed:24554596}. Note=Detected predominantly in cytosolic. Upon BMP stimulation, a small portion of PAWS1 is detected in the nucleus. {ECO:0000269|PubMed:24554596}.	-2.44832	2.3575e-05	0.00017835	0.433457	0.278859	0.99981	3.53616	1.02832e-07	2.22822e-09	5.98449	1.53045e-09	1.51012e-10	-4.77436	-3.18522	-4.45606	-0.666227	-1.16886	-0.636197	-0.902827	-0.496106	1.87321	-0.611005	1.81867
Q9C0C4	Q9C0C4	SEMA4C	HUMAN	Semaphorin-4C	NA	177.41	14	20.5	Cell junction, synapse, postsynaptic cell membrane, postsynaptic density {ECO:0000250}; Single-pass type I membrane protein {ECO:0000250}. Cytoplasmic vesicle, secretory vesicle, synaptic vesicle membrane {ECO:0000250}; Single-pass type I membrane protein {ECO:0000250}.	0.37278	0.314485	0.0847327	0.432284	0.246577	0.99981	4.76109	1.14472e-09	2.1288e-10	4.38831	2.73843e-08	2.96759e-10	-3.72311	-3.71764	-4.98237	0.500371	0.0996553	0.688101	0.275882	0.679971	0.158663	0.611769	0.335883
Q9UIG8	Q9UIG8|Q9UIG8-2|Q9UIG8-3|Q9UIG8-4	SLCO3A1	HUMAN	Solute carrier organic anion transporter family member 3A1	NA	19.84	2	3.3	Cell membrane; Multi-pass membrane protein.	0.500741	0.183212	0.0532486	0.0304708	0.93314	0.99981	4.12999	6.5737e-09	4.3431e-10	3.62925	2.56468e-07	1.5642e-09	-2.79811	-3.85558	-4.12908	0.533428	0.278573	0.437977	0.731962	0.651188	0.0177455	0.520362	0.0522508
P40189	P40189|P40189-3|D6RH03|P40189-2|Q5FC05	IL6ST	HUMAN	Interleukin-6 receptor subunit beta	NA	183.04	13	16.3	Isoform 1: Cell membrane {ECO:0000269|PubMed:19915009}; Single-pass type I membrane protein {ECO:0000255}.; Isoform 2: Secreted {ECO:0000269|PubMed:24629561}.	-0.0239406	0.939256	0.210897	0.427939	0.188169	0.99981	4.50462	3.73568e-10	1.58516e-10	4.52856	3.19736e-09	1.51012e-10	-4.00606	-3.48823	-4.46222	0.343102	-0.0174218	0.489522	0.199784	0.662885	0.50383	0.58097	0.582291
P29590-2	P29590-2	PML	HUMAN	Isoform PML-5 of Protein PML	NA	363.94	24	37.8	Nucleus. Nucleus, nucleoplasm. Cytoplasm {ECO:0000269|PubMed:27211601}. Nucleus, PML body {ECO:0000269|PubMed:20501696, ECO:0000269|PubMed:27211601}. Nucleus, nucleolus. Endoplasmic reticulum membrane {ECO:0000250}; Peripheral membrane protein {ECO:0000250}; Cytoplasmic side {ECO:0000250}. Early endosome membrane; Peripheral membrane protein; Cytoplasmic side. Note=Isoform PML-1 can shuttle betwe…	1.72956	0.034868	0.0131936	0.427541	0.570514	0.99981	5.35482	1.51209e-06	1.80189e-08	3.62526	0.000424064	1.8564e-06	-3.32925	-3.66475	-7.00702	0.77142	0.156714	0.617018	0.363823	0.706649	-1.05922	0.656152	-1.02429
Q8IWB1	Q8IWB1	ITPRIP	HUMAN	Inositol 145-trisphosphate receptor-interacting protein	NA	76.31	6	11.7	Cell membrane {ECO:0000269|PubMed:16990268}.	-0.812695	0.0442185	0.0160694	0.424369	0.265849	0.99981	3.80758	2.36429e-08	9.06252e-10	4.62028	1.97087e-08	2.49039e-10	-3.22057	-3.0058	-4.44269	0.175877	-0.243816	0.256254	-0.10246	0.332462	1.03926	0.240332	1.08859
Q86V21	Q86V21|Q86V21-3|Q86V21-2	AACS	HUMAN	Acetoacetyl-CoA synthetase	NA	16.34	2	2.5	Cytoplasm, cytosol {ECO:0000250}.	0.491565	0.156899	0.046572	-0.14057	0.674561	0.99981	3.63443	1.10894e-08	6.044e-10	3.14287	5.05233e-07	2.83326e-09	-2.54371	-3.20465	-3.72172	0.454392	0.563364	0.29784	0.673254	0.567668	-0.0925534	0.591055	0.0649017
P02786	P02786|G3V0E5|F8WBE5	TFRC	HUMAN	Transferrin receptor protein 1	NA	60.75	5	7.8	Cell membrane {ECO:0000269|PubMed:17081065}; Single-pass type II membrane protein {ECO:0000269|PubMed:17081065}. Melanosome {ECO:0000269|PubMed:17081065}. Note=Identified by mass spectrometry in melanosome fractions from stage I to stage IV. {ECO:0000269|PubMed:17081065}.; Transferrin receptor protein 1, serum form: Secreted {ECO:0000269|PubMed:17081065}.	-0.0821213	0.825452	0.190742	0.422233	0.268026	0.99981	3.79904	2.42117e-08	9.17663e-10	3.88116	1.55584e-07	1.02369e-09	-3.04486	-2.70052	-4.18978	0.472848	0.0467362	0.455737	0.0834289	0.560866	0.569818	0.459811	0.569056
Q9NPA3	Q9NPA3	MID1IP1	HUMAN	Mid1-interacting protein 1	NA	26.43	2	14.7	Nucleus {ECO:0000250|UniProtKB:Q9CQ20}. Cytoplasm {ECO:0000250|UniProtKB:Q9CQ20}. Cytoplasm, cytoskeleton {ECO:0000250|UniProtKB:Q9CQ20}. Note=Associated with microtubules. {ECO:0000250|UniProtKB:Q9CQ20}.	-0.6841	0.0934722	0.0301859	0.421581	0.284958	0.99981	3.75118	4.30415e-08	1.31538e-09	4.43528	4.89598e-08	4.2367e-10	-2.63418	-3.4492	-4.28353	0.200318	-0.148542	0.422123	-0.103533	0.338427	0.967736	0.221307	0.991551
Q5T5Y3-3	Q5T5Y3-3|Q5T5Y3|Q5T5Y3-2	CAMSAP1	HUMAN	Isoform 3 of Calmodulin-regulated spectrin-associated protein 1	NA	130.15	10	6.8	Cytoplasm, cytoskeleton {ECO:0000269|PubMed:19508979}. Note=Associates with the minus-end of microtubules (PubMed:24486153, PubMed:24706919). In contrast to CAMSAP2 and CAMSAP3, does not form stretches of decorated microtubule minus-ends (PubMed:24486153, PubMed:24706919). {ECO:0000269|PubMed:19508979, ECO:0000269|PubMed:24486153, ECO:0000269|PubMed:24706919}.	-1.88639	0.000454878	0.000673813	0.421014	0.318928	0.99981	3.67957	1.26555e-07	2.57271e-09	5.56596	7.55266e-09	1.70067e-10	-3.93409	-3.00863	-4.87436	-0.355014	-0.75598	-0.142046	-0.604967	-0.265973	1.58049	-0.274806	1.67338
O15084-1	O15084-1|O15084-4|O15084|O15084-2|B4DIW9	ANKRD28	HUMAN	Isoform 3 of Serine/threonine-protein phosphatase 6 regulatory ankyrin repeat subunit A	NA	259.96	14	21.2	Nucleus, nucleoplasm {ECO:0000269|PubMed:16564677}. Note=Seems to be excluded from nucleoli.	-2.27972	2.90635e-06	8.95142e-05	0.417217	0.177526	0.99981	0.893728	0.00418285	3.72955e-05	3.17345	1.242e-07	8.53648e-10	-1.27426	-1.24505	-2.01397	-0.670238	-1.10766	-0.617536	-0.961498	-0.570251	1.68216	-0.611423	1.64256
Q9H444	Q9H444	CHMP4B	HUMAN	Charged multivesicular body protein 4b	NA	75.59	5	27.2	Cytoplasm, cytosol {ECO:0000269|PubMed:15511219}. Late endosome membrane {ECO:0000269|PubMed:15511219, ECO:0000305|PubMed:12860994}; Peripheral membrane protein {ECO:0000305}. Midbody {ECO:0000269|PubMed:21310966, ECO:0000269|PubMed:22422861}. Nucleus envelope {ECO:0000269|PubMed:26040712}. Note=Recruited to the nuclear envelope by CHMP7 during late anaphase (PubMed:26040712). Localizes transient…	-0.426744	0.344234	0.0914452	0.416556	0.355484	0.99981	4.80927	1.16465e-08	6.20259e-10	5.23602	3.58312e-08	3.49422e-10	-4.43226	-3.35215	-5.43496	0.385038	-0.0523017	0.339964	0.0248233	0.522906	0.784789	0.36336	0.874335
Q9Y606	Q9Y606|Q9Y606-2|F5H1S9|F5H168	PUS1	HUMAN	tRNA pseudouridine synthase A	NA	21.64	2	5.3	Isoform 1: Mitochondrion {ECO:0000269|PubMed:17056637}.; Isoform 2: Nucleus {ECO:0000269|PubMed:17056637}.	0.477394	0.135769	0.0414242	0.02078	0.945876	0.99981	2.82666	8.02366e-08	1.91138e-09	2.34927	4.88901e-06	2.36833e-08	-2.13206	-2.02414	-2.86739	0.638068	0.388557	0.4788	0.540816	0.45219	-0.0389872	0.372807	0.0551306
TGGT1_225050-t26_1-p1	TGGT1_225050-t26_1-p1	NA	Toxoplasma_gondii_GT1	TGGT1_225050	TGGT1_225050 putative adenosylhomocysteinase	22.49	2	3.5	NA	0.47686	0.241349	0.067668	0.942384	0.0305051	0.510374	1.50701	0.000712088	6.46325e-06	1.03015	0.025754	0.000109434	-0.431076	-0.674818	-1.87078	0.266297	-0.342012	0.821	-0.513189	0.372581	-0.234158	0.599255	0.310005
P49662	P49662|P49662-2|P49662-4|P49662-5|P49662-3	CASP4	HUMAN	Caspase-4	NA	80.1	6	16.7	Cytoplasm, cytosol {ECO:0000269|PubMed:23661706}. Endoplasmic reticulum membrane {ECO:0000269|PubMed:15123740, ECO:0000269|PubMed:23661706}; Peripheral membrane protein {ECO:0000269|PubMed:23661706}; Cytoplasmic side {ECO:0000269|PubMed:23661706}. Mitochondrion {ECO:0000269|PubMed:15123740, ECO:0000269|PubMed:23661706}. Inflammasome {ECO:0000269|PubMed:25119034, ECO:0000269|PubMed:26508369}. Secr…	-1.71493	0.000360694	0.000585455	0.410256	0.27424	0.99981	3.423	7.00338e-08	1.75465e-09	5.13793	4.49276e-09	1.53482e-10	-3.48875	-2.90154	-4.39406	-0.166039	-0.598523	-0.226855	-0.565557	-0.165482	1.44755	-0.128761	1.63874
Q6P1R3	Q6P1R3|Q6P1R3-3|E9PPE2|B4E1M0|Q6P1R3-2	MSANTD2	HUMAN	Myb/SANT-like DNA-binding domain-containing protein 2	NA	29.52	2	7.1	NA	-2.55325	1.03957e-05	0.000147172	0.409	0.288205	0.99981	3.37579	1.13824e-07	2.38397e-09	5.92903	1.07551e-09	1.51012e-10	-4.31229	-3.17041	-4.67299	-0.775274	-1.21163	-0.685768	-0.958583	-0.656137	1.87871	-0.587256	1.87556
P11137	P11137|P11137-3|P11137-4|P11137-2	MAP2	HUMAN	Microtubule-associated protein 2	NA	31.96	3	1.8	Cytoplasm, cytoskeleton {ECO:0000305}. Cell projection, dendrite {ECO:0000250|UniProtKB:P20357}.	-1.82715	0.000657613	0.000821584	0.40827	0.339039	0.99981	3.24726	6.18048e-07	8.44852e-09	5.07441	2.68623e-08	2.93239e-10	-3.41699	-2.58895	-4.45604	-0.427974	-0.795873	-0.145633	-0.500796	-0.183426	1.51975	-0.203223	1.65442
Q8N5K1	Q8N5K1|D6RCF4|I3L1N9	CISD2	HUMAN	CDGSH iron-sulfur domain-containing protein 2	NA	129.71	8	50.3	Endoplasmic reticulum membrane; Single-pass membrane protein. Mitochondrion outer membrane; Single-pass membrane protein. Note=According to PubMed:20010695, it mainly localizes to the endoplasmic reticulum. However, experiments in mouse showed that it mainly localizes to the mitochondrion outer membrane.	2.20738	0.00359241	0.00239494	0.407097	0.525038	0.99981	6.87516	1.2044e-08	6.32006e-10	4.66778	7.79319e-06	3.70389e-08	-4.4596	-5.75656	-7.77653	0.864703	0.370212	0.896043	0.570791	0.934133	-1.49724	0.815517	-1.16233
Q96P48	Q96P48|Q96P48-3|Q96P48-1|Q96P48-4|Q96P48-2|E7EU13|Q96P48-7|Q96P48-5|A0A0A0MSJ2	ARAP1	HUMAN	Arf-GAP with Rho-GAP domain ANK repeat and PH domain-containing protein 1	NA	105.81	8	7.4	Cytoplasm. Golgi apparatus, Golgi stack membrane; Peripheral membrane protein. Cell membrane. Note=Associated with Golgi stacks in resting cells. Throughout the cytoplasm and in surface protrusion in cells that are in the process of attaching to a surface and spreading.	-1.24078	0.00630002	0.00354988	0.407081	0.305698	0.99981	4.01024	2.17609e-08	8.65478e-10	5.25102	7.20481e-09	1.68238e-10	-3.66245	-3.26229	-4.88302	0.0377108	-0.350826	0.0221361	-0.314706	0.148719	1.25407	0.0886944	1.37612
TGGT1_211890-t26_1-p1	TGGT1_211890-t26_1-p1	NA	Toxoplasma_gondii_GT1	TGGT1_211890	TGGT1_211890 RAP domain-containing protein	19.78	3	0.7	NA	0.464731	0.675751	0.161998	-0.581784	0.601251	0.99981	5.95919	3.04863e-05	2.95657e-07	5.49445	0.000343118	1.50446e-06	-5.14943	-2.74175	-8.91971	0.33273	0.882991	0.411938	0.991693	0.224001	-0.225746	0.453561	0.00739895
P29401-2	P29401-2|P29401|A0A0B4J1R6|E9PFF2	TKT	HUMAN	Isoform 2 of Transketolase	NA	106.44	7	13.9	NA	-1.6549	0.0028762	0.00207473	0.406925	0.384797	0.99981	2.88712	6.42683e-06	6.77643e-08	4.54202	3.04171e-07	1.81324e-09	-3.49291	-1.79448	-3.8639	-0.155851	-0.67723	-0.137376	-0.463239	-0.161499	1.41852	-0.198511	1.56465
Q9NYA4	Q9NYA4|J3QR65	MTMR4	HUMAN	Myotubularin-related protein 4	NA	18.72	2	1.5	Cytoplasm {ECO:0000269|PubMed:11302699}. Membrane {ECO:0000269|PubMed:11302699}; Peripheral membrane protein {ECO:0000269|PubMed:11302699}. Note=Localized to perinuclear region.	0.459525	0.370021	0.0971681	0.652333	0.210153	0.99981	4.24818	2.36349e-07	3.98581e-09	3.78865	6.17303e-06	2.96089e-08	-2.64497	-3.12835	-4.97918	0.694874	-0.171164	0.681348	0.194523	0.652926	0.0240308	0.626903	0.384945
P43121	P43121|P43121-2	MCAM	HUMAN	Cell surface glycoprotein MUC18	NA	36.72	3	5.8	Membrane; Single-pass type I membrane protein.	-0.573048	0.0990197	0.0316601	0.405305	0.231074	0.99981	3.83774	4.80127e-09	3.66827e-10	4.41079	7.74709e-09	1.71061e-10	-3.30486	-4.14995	-3.05248	0.164559	-0.139469	0.391785	-0.000517532	0.331078	0.894563	0.453825	0.922156
Q8NB25	Q8NB25|Q8NB25-3|A0A087X2A7|Q8NB25-2|Q8NB25-4|H7BY63|E7EQ67	FAM184A	HUMAN	Protein FAM184A	NA	23	2	2.6	NA	0.456326	0.569912	0.140222	0.12458	0.876004	0.99981	6.89306	1.75838e-07	3.21049e-09	6.43674	2.85916e-06	1.41777e-08	-4.65911	-5.49117	-8.78336	0.502212	0.334525	0.678451	0.580022	0.593208	0.026118	0.553544	0.224937
Q13191	Q13191|Q13191-2|Q13191-3|Q68CY2	CBLB	HUMAN	E3 ubiquitin-protein ligase CBL-B	NA	153.16	10	16.9	Cytoplasm {ECO:0000269|PubMed:12177062}. Note=Upon EGF stimulation, associates with endocytic vesicles.	-1.81133	0.000257898	0.000487382	0.402964	0.289921	0.99981	4.38749	4.26323e-09	3.45228e-10	6.19882	5.38065e-10	1.51012e-10	-4.67292	-3.77976	-5.3301	-0.269595	-0.624045	-0.262846	-0.595424	-0.169743	1.57476	-0.124899	1.63437
Q8N6T3-2	Q8N6T3-2|Q8N6T3|Q8N6T3-5|F8VWH9|Q8N6T3-4|E5RGL6	ARFGAP1	HUMAN	Isoform 2 of ADP-ribosylation factor GTPase-activating protein 1	NA	162.57	9	33	Cytoplasm {ECO:0000250}. Golgi apparatus {ECO:0000250}. Note=Associates with the Golgi complex. {ECO:0000250}.	-0.547949	0.241186	0.067644	0.402411	0.383545	0.99981	4.93435	1.16888e-08	6.20259e-10	5.4823	2.82047e-08	3.01303e-10	-4.38564	-3.60116	-5.73285	0.269298	-0.149577	0.347057	0.0670284	0.462365	0.855746	0.365826	0.962426
Q9H8H2	Q9H8H2|F8WAJ0|Q9H8H2-2|Q9H8H2-4	DDX31	HUMAN	Probable ATP-dependent RNA helicase DDX31	NA	22.48	2	2.3	Nucleus, nucleolus {ECO:0000269|PubMed:12429849, ECO:0000269|PubMed:23019224}. Note=Colocalized with NPM1 in the nucleoli. {ECO:0000269|PubMed:23019224}.	0.451684	0.130692	0.0401206	-0.174057	0.544989	0.99981	2.22308	5.79953e-07	8.03158e-09	1.7714	4.35512e-05	1.97795e-07	-1.59083	-1.66402	-2.23616	0.295753	0.521479	0.425941	0.612129	0.418166	-0.101569	0.431129	-0.016304
TGGT1_249530-t26_1-p1	TGGT1_249530-t26_1-p1	NA	Toxoplasma_gondii_GT1	TGGT1_249530	TGGT1_249530 putative exportin 1	35.28	3	2.8	NA	-0.59311	0.361288	0.0951743	0.239002	0.709161	0.99981	4.06336	5.43395e-06	5.79636e-08	4.65647	8.49e-06	4.02338e-08	-3.19333	-2.44753	-5.67227	0.391956	0.0427216	0.213761	0.0639013	0.296878	0.758058	0.266657	1.01279
Q6P3X3	Q6P3X3	TTC27	HUMAN	Tetratricopeptide repeat protein 27	NA	25.03	2	2	NA	-1.84654	0.000684876	0.000843945	0.400794	0.354878	0.99981	3.35396	5.10535e-07	7.25121e-09	5.2005	2.41063e-08	2.76624e-10	-3.58643	-2.63763	-4.58184	-0.331465	-0.772898	-0.285055	-0.524711	-0.187867	1.5349	-0.187655	1.66216
E9PBC6	E9PBC6|O95359-3|E7EMZ9|Q4VXL4|O95359-2|O95359|O95359-5|Q4VXL8|O95359-1|D6RAA5|O95359-6	TACC2	HUMAN	Transforming acidic coiled-coil-containing protein 2	NA	252.67	17	7.2	NA	-2.67381	0.000100088	0.000301303	0.396912	0.428746	0.99981	3.62496	1.16927e-06	1.44383e-08	6.29876	1.47936e-08	2.19098e-10	-4.3253	-3.19145	-5.63042	-0.858382	-1.25592	-0.763606	-1.05277	-0.702179	1.88492	-0.705566	1.94782
P98155	P98155|P98155-2	VLDLR	HUMAN	Very low-density lipoprotein receptor	NA	23.27	2	1.6	Membrane; Single-pass type I membrane protein. Membrane, clathrin-coated pit; Single-pass type I membrane protein.	0.438881	0.35191	0.0931431	0.530156	0.264425	0.99981	5.99202	1.35569e-09	2.24925e-10	5.55313	3.02048e-08	3.13256e-10	-5.42258	-4.89239	-7.00702	0.18926	-0.273955	0.0539519	-0.350323	0.344342	-0.347238	0.284512	-0.0944921
Q15738	Q15738	NSDHL	HUMAN	Sterol-4-alpha-carboxylate 3-dehydrogenase decarboxylating	NA	59.36	4	15.5	Endoplasmic reticulum membrane {ECO:0000269|PubMed:14506130}; Single-pass membrane protein {ECO:0000269|PubMed:14506130}. Lipid droplet {ECO:0000269|PubMed:14506130}. Note=Trafficking through the Golgi is necessary for ER membrane localization.	-0.58216	0.176737	0.051615	0.396865	0.347968	0.99981	3.15612	7.69024e-07	1.01042e-08	3.73828	8.51721e-07	4.5502e-09	-2.58689	-2.08122	-3.88695	0.176631	-0.222892	0.324722	0.0380198	0.402649	0.853051	0.313712	0.920127
P51159	P51159|P51159-2|O00194	RAB27A	HUMAN	Ras-related protein Rab-27A	NA	31.41	3	15.3	Membrane {ECO:0000305}; Lipid-anchor {ECO:0000305}. Melanosome {ECO:0000269|PubMed:12643545, ECO:0000269|PubMed:17081065}. Late endosome {ECO:0000269|PubMed:15548590}. Lysosome {ECO:0000269|PubMed:15548590}. Note=Identified by mass spectrometry in melanosome fractions from stage I to stage IV (PubMed:12643545, PubMed:17081065). Localizes to endosomal exocytic vesicles (PubMed:17237785). {ECO:0000…	-1.63614	0.00158779	0.00138693	0.396707	0.353322	0.99981	3.96518	6.21054e-08	1.63201e-09	5.60133	8.32911e-09	1.75805e-10	-4.02815	-3.18716	-5.05201	-0.409258	-0.513526	0.00154731	-0.52774	-0.0648749	1.44918	-0.0231188	1.57526
Q5T9A4	Q5T9A4|Q5T9A4-3	ATAD3B	HUMAN	ATPase family AAA domain-containing protein 3B	NA	184.98	15	21.7	Mitochondrion inner membrane {ECO:0000269|PubMed:16909202, ECO:0000269|PubMed:18063578}; Peripheral membrane protein {ECO:0000269|PubMed:16909202, ECO:0000269|PubMed:18063578}. Note=Has been found to co-purify with nucleoids (PubMed:22453275). Since it does not face the mitochondrial matrix, the association with nucleoids could be mediated by ATAD3A. {ECO:0000269|PubMed:22453275}.	-0.553386	0.167611	0.049314	0.396598	0.314014	0.99981	2.82885	1.15121e-06	1.42257e-08	3.38223	1.14698e-06	5.97541e-09	-2.9947	-1.58004	-3.01603	0.297174	-0.0466194	0.377938	-0.149389	0.287136	0.726498	0.232126	0.977461
Q6IEE8-2	Q6IEE8-2|A0A0D9SGD9|Q6IEE8|Q8IYM2	SLFN12L	HUMAN	Isoform 2 of Schlafen family member 12-like	NA	11.97	2	3.4	Membrane; Single-pass membrane protein.	0.425099	0.160138	0.0473555	0.115363	0.692621	0.99981	5.31212	1.77158e-11	6.87369e-11	4.88702	4.80728e-10	1.51012e-10	-5.42258	-4.89239	-4.76491	0.307263	0.0652367	0.207602	0.275008	0.450817	-0.216056	0.176259	-0.0631725
Q8IZL2	Q8IZL2|A0A087X0G5	MAML2	HUMAN	Mastermind-like protein 2	NA	19.95	3	1.6	Nucleus speckle {ECO:0000269|PubMed:12370315}. Note=Nuclear, in a punctate manner.	0.423128	0.236797	0.0665632	0.118107	0.734769	0.99981	4.29592	2.38871e-09	2.74996e-10	3.8728	7.24254e-08	5.63549e-10	-3.46797	-3.34367	-4.44138	0.31907	0.291887	0.636127	0.561738	0.717263	-0.0812869	0.507217	0.32487
Q9Y283	Q9Y283|Q9Y283-2|Q9Y283-3	INVS	HUMAN	Inversin	NA	68.3	5	6.4	Cytoplasm {ECO:0000250}. Cytoplasm, cytoskeleton {ECO:0000250}. Cytoplasm, cytoskeleton, spindle {ECO:0000250}. Membrane {ECO:0000250}; Peripheral membrane protein {ECO:0000250}. Nucleus {ECO:0000250}. Cell projection, cilium {ECO:0000269|PubMed:12872123}. Note=Associates with several components of the cytoskeleton including ciliary, random and polarized microtubules. During mitosis, it is recrui…	-1.0463	0.00198937	0.00160552	0.395628	0.169031	0.99981	3.67194	9.94792e-10	2.05092e-10	4.71824	4.03642e-10	1.51012e-10	-3.48142	-3.29231	-3.78828	0.106915	-0.386286	0.123639	-0.102426	0.243148	1.1175	0.131387	1.27764
Q15464	Q15464|Q15464-2	SHB	HUMAN	SH2 domain-containing adapter protein B	NA	47.73	4	8.4	Cytoplasm. Cell membrane; Peripheral membrane protein; Cytoplasmic side. Note=Associates with membrane lipid rafts upon TCR stimulation.	-0.428901	0.290846	0.0792968	0.393212	0.331198	0.99981	4.45537	7.76247e-09	4.81983e-10	4.88427	2.21066e-08	2.6347e-10	-3.69009	-3.44802	-5.05043	0.307793	-0.080278	0.524593	0.0789006	0.461546	0.820482	0.276162	0.822368
Q96A49	Q96A49	SYAP1	HUMAN	Synapse-associated protein 1	NA	394.3	24	69.8	Cytoplasm, perinuclear region {ECO:0000250|UniProtKB:Q9D5V6}. Golgi apparatus {ECO:0000250|UniProtKB:Q9D5V6}. Perikaryon {ECO:0000250|UniProtKB:Q9D5V6}. Cell projection, axon {ECO:0000250|UniProtKB:Q9D5V6}. Cell projection, dendrite {ECO:0000250|UniProtKB:Q9D5V6}. Cell projection, growth cone {ECO:0000250|UniProtKB:Q9D5V6}. Cell junction, synapse, presynaptic cell membrane {ECO:0000250|UniProtKB:…	-0.30236	0.467342	0.118332	0.392496	0.348795	0.99981	5.42974	1.05977e-09	2.08541e-10	5.7321	4.89877e-09	1.56155e-10	-4.85479	-4.13413	-5.96419	0.417491	-0.0672458	0.393596	0.173001	0.543351	0.709194	0.427057	0.786273
O95456	O95456|O95456-2|F8WBH7	PSMG1	HUMAN	Proteasome assembly chaperone 1	NA	41.95	2	6.9	Cytoplasm. Endoplasmic reticulum.	-0.900674	0.357959	0.0944856	0.387339	0.688605	0.99981	3.99092	0.00034998	3.20321e-06	4.8916	0.000281253	1.23652e-06	-2.46696	-2.38025	-7.00702	0.212129	-0.612309	-0.206098	-0.0833404	0.40744	0.988173	-0.255412	0.892203
Q96NC0	Q96NC0	ZMAT2	HUMAN	Zinc finger matrin-type protein 2	NA	18.5	2	8.5	Nucleus {ECO:0000269|PubMed:28781166}.	0.417856	0.31738	0.0854599	-0.00147407	0.997129	0.99981	4.54526	8.89025e-09	5.23956e-10	4.1274	2.33679e-07	1.44296e-09	-3.69695	-3.37332	-5.0139	0.445037	0.371971	0.341351	0.665385	0.629918	-0.121195	0.652509	0.319891
Q13501	Q13501|E7EMC7|Q13501-2|C9J6J8|D6RBF1	SQSTM1	HUMAN	Sequestosome-1	NA	217.74	13	43.4	Cytoplasm, cytosol {ECO:0000269|PubMed:20168092, ECO:0000269|PubMed:22792322}. Late endosome. Lysosome. Cytoplasmic vesicle, autophagosome. Nucleus. Endoplasmic reticulum. Nucleus, PML body {ECO:0000269|PubMed:20168092}. Cytoplasm, myofibril, sarcomere {ECO:0000250}. Note=In cardiac muscle, localizes to the sarcomeric band (By similarity). Commonly found in inclusion bodies containing polyubiquit…	-1.33042	0.00147019	0.00131716	0.386908	0.264392	0.99981	3.92291	5.16009e-09	3.8126e-10	5.25333	1.2718e-09	1.51012e-10	-3.88855	-3.27184	-4.52055	0.061096	-0.463594	-0.0789318	-0.251701	0.0657413	1.31929	0.0691362	1.40007
O15523	O15523|O15523-2|O15523-3	DDX3Y	HUMAN	ATP-dependent RNA helicase DDX3Y	NA	592.25	37	56.2	Cytoplasm {ECO:0000269|PubMed:15383328}. Nucleus {ECO:0000269|PubMed:15383328}. Note=Shuttles between the nucleus and the cytoplasm in an XPO1-dependent manner.	-2.22831	0.000124053	0.000328042	0.386336	0.368177	0.99981	3.58239	2.17926e-07	3.7575e-09	5.8107	5.69092e-09	1.58955e-10	-4.4738	-2.94831	-4.7262	-0.582419	-0.958847	-0.370023	-0.747923	-0.459742	1.75332	-0.45601	1.7692
Q96NW7	Q96NW7|A0A075B6E9|Q96NW7-2|F8WE45	LRRC7	HUMAN	Leucine-rich repeat-containing protein 7	NA	65.11	5	3.7	Cytoplasm {ECO:0000269|PubMed:11729199}. Cell junction, synapse, postsynaptic cell membrane, postsynaptic density {ECO:0000250}.	-1.1435	0.276337	0.0758163	0.386113	0.70744	0.99981	3.78593	0.000911512	8.23576e-06	4.92943	0.000451979	1.97807e-06	-3.12802	-1.44983	-7.00702	-0.417766	-0.568652	-0.0931439	-0.354952	0.269661	1.21238	-0.0615079	0.923241
Q9Y478	Q9Y478|F5H2X8	PRKAB1	HUMAN	5'-AMP-activated protein kinase subunit beta-1	NA	39.44	2	17	NA	-0.899777	0.0218236	0.0090283	0.385592	0.284794	0.99981	4.36296	2.31718e-09	2.74015e-10	5.26273	2.06948e-09	1.51012e-10	-4.46896	-3.38813	-4.57482	-0.055726	-0.123335	0.328849	-0.20988	0.342192	1.03291	0.260621	1.20461
O43815	O43815|O43815-2	STRN	HUMAN	Striatin	NA	55.17	5	9.1	Cytoplasm {ECO:0000250}. Membrane {ECO:0000250}; Peripheral membrane protein {ECO:0000250}. Cell projection, dendritic spine {ECO:0000250}. Note=CTTNBP2-binding may regulate dendritic spine distribution. {ECO:0000250}.	-1.39653	0.001576	0.00138218	0.384347	0.293931	0.99981	3.04134	2.15182e-07	3.71776e-09	4.43787	2.02809e-08	2.51607e-10	-3.09294	-2.37904	-3.74212	-0.234649	-0.507688	-0.0214234	-0.321054	0.157579	1.2414	-0.0216025	1.4916
P35232	P35232|P35232-2	PHB	HUMAN	Prohibitin	NA	275.47	15	72	Mitochondrion inner membrane {ECO:0000250}.	-0.0775962	0.817807	0.189428	0.383753	0.265834	0.99981	3.65818	1.13716e-08	6.13849e-10	3.73578	7.49276e-08	5.78071e-10	-2.90287	-2.74903	-3.89136	0.381601	0.0455492	0.479316	0.141141	0.566464	0.478451	0.481013	0.630939
Q96J02	Q96J02|Q96J02-2|Q96J02-3|Q9H0M0|Q9H0M0-3|Q9H0M0-6	ITCH	HUMAN	E3 ubiquitin-protein ligase Itchy homolog	NA	311.98	20	26.2	Cell membrane {ECO:0000269|PubMed:14602072}; Peripheral membrane protein {ECO:0000305|PubMed:14602072}; Cytoplasmic side {ECO:0000305|PubMed:14602072}. Cytoplasm {ECO:0000269|PubMed:14602072}. Nucleus {ECO:0000269|PubMed:20858735}. Early endosome membrane {ECO:0000269|PubMed:14602072, ECO:0000269|PubMed:23146885, ECO:0000269|PubMed:24790097}; Peripheral membrane protein {ECO:0000305|PubMed:146020…	-0.138834	0.701083	0.167213	0.382608	0.299066	0.99981	4.69884	1.23273e-09	2.17502e-10	4.83767	7.72185e-09	1.70985e-10	-3.97768	-3.87159	-4.86118	0.316839	-0.00632546	0.39199	0.165146	0.457654	0.150993	0.681588	1.05071
Q5T5C0	Q5T5C0|Q5T5C0-2|Q5T5C0-3|Q3B794	STXBP5	HUMAN	Syntaxin-binding protein 5	NA	156.54	10	12.5	Cytoplasm {ECO:0000250}. Cell membrane {ECO:0000250}; Peripheral membrane protein {ECO:0000250}. Cytoplasmic vesicle membrane {ECO:0000250}; Peripheral membrane protein {ECO:0000250}. Cytoplasmic vesicle, secretory vesicle, synaptic vesicle {ECO:0000250}. Cell junction, synapse {ECO:0000250}. Note=Cytoplasmic, and associated with vesicular membranes and the plasma membrane. Detected at synapses a…	-0.813912	0.0515747	0.0181735	0.379143	0.336423	0.99981	4.27975	9.31636e-09	5.38999e-10	5.09367	9.80853e-09	1.84837e-10	-3.89698	-3.2721	-4.91335	0.195422	-0.242957	0.237946	-0.0107756	0.347994	1.01486	0.227746	1.11752
Q9NYH9	Q9NYH9	UTP6	HUMAN	U3 small nucleolar RNA-associated protein 6 homolog	NA	34.38	3	5.8	Nucleus, nucleolus {ECO:0000269|PubMed:12429849}.	-1.08585	0.0445418	0.0161666	0.37597	0.455325	0.99981	2.99437	9.8304e-06	1.00429e-07	4.08022	2.41268e-06	1.20477e-08	-2.5274	-1.88673	-4.26575	0.0893876	-0.352056	-0.00816653	-0.197741	0.173844	1.1762	0.14922	1.19764
Q8WUX9	Q8WUX9|Q8WUX9-2|E5RJI3|E5RFR8	CHMP7	HUMAN	Charged multivesicular body protein 7	NA	214.29	12	33.3	Cytoplasm {ECO:0000269|PubMed:16856878}. Nucleus envelope {ECO:0000269|PubMed:26040712}. Note=Diffused localization, with some punctate distribution, especially in the perinuclear area (PubMed:16856878). Localizes to the nucleus envelope during late anaphase (PubMed:26040712). {ECO:0000269|PubMed:16856878, ECO:0000269|PubMed:26040712}.	-0.655638	0.115842	0.0362527	0.375553	0.352164	0.99981	4.40745	8.75381e-09	5.18884e-10	5.06309	1.41635e-08	2.15999e-10	-4.05836	-3.24278	-4.98359	0.233298	-0.128652	0.332786	0.00262602	0.385535	0.918958	0.298543	1.0174
Q9HC98-2	Q9HC98-2|Q9HC98-4|Q9HC98-3|Q9HC98	NEK6	HUMAN	Isoform 2 of Serine/threonine-protein kinase Nek6	NA	65.65	5	14.4	Cytoplasm. Nucleus. Nucleus speckle. Cytoplasm, cytoskeleton, microtubule organizing center, centrosome. Cytoplasm, cytoskeleton, spindle pole. Note=Colocalizes with APBB1 at the nuclear speckles. Colocalizes with PIN1 in the nucleus. Colocalizes with ATF4, CIR1, ARHGAP33, ANKRA2, CDC42, NEK9, RAD26L, RBBP6, RPS7, TRIP4, RELB and PHF1 in the centrosome. Localizes to spindle microtubules in metaph…	-1.02286	0.00874691	0.00450551	0.374912	0.279341	0.99981	3.09663	8.99975e-08	2.05815e-09	4.11949	2.51639e-08	2.82811e-10	-2.6664	-2.56339	-3.65586	0.0666588	-0.247658	0.240531	-0.232668	0.152827	0.959413	0.0789802	1.3558
Q6ICB4	Q6ICB4	PHETA2	HUMAN	Sesquipedalian-2	NA	47.11	4	15	Early endosome {ECO:0000269|PubMed:21233288}. Recycling endosome {ECO:0000269|PubMed:21233288}. Golgi apparatus, trans-Golgi network {ECO:0000269|PubMed:21233288}. Cytoplasmic vesicle, clathrin-coated vesicle {ECO:0000269|PubMed:21233288}. Note=Also found on macropinosomes. Not detected in late endosomes, nor in lysosomes. {ECO:0000269|PubMed:20133602, ECO:0000269|PubMed:21233288}.	0.134793	0.78676	0.183852	0.374603	0.456478	0.99981	4.73591	5.6114e-08	1.53536e-09	4.60111	6.24084e-07	3.42464e-09	-3.40388	-3.56467	-5.5918	0.467426	0.0405273	0.442673	0.308514	0.640314	0.349931	0.646079	0.478729
P29590	P29590|P29590-11|P29590-5|P29590-8|P29590-3|P29590-9|P29590-4|P29590-12|P29590-13|H3BT57|P29590-10|P29590-14	PML	HUMAN	Protein PML	NA	427.94	29	32.6	Nucleus. Nucleus, nucleoplasm. Cytoplasm {ECO:0000269|PubMed:27211601}. Nucleus, PML body {ECO:0000269|PubMed:20501696, ECO:0000269|PubMed:27211601}. Nucleus, nucleolus. Endoplasmic reticulum membrane {ECO:0000250}; Peripheral membrane protein {ECO:0000250}; Cytoplasmic side {ECO:0000250}. Early endosome membrane; Peripheral membrane protein; Cytoplasmic side. Note=Isoform PML-1 can shuttle betwe…	0.531212	0.201594	0.0577691	0.373813	0.361178	0.99981	5.14475	1.57097e-09	2.37372e-10	4.61354	5.15717e-08	4.39302e-10	-3.81961	-4.1796	-5.49882	0.635278	0.199915	0.606131	0.343277	0.701052	-0.0333364	0.639175	0.26173
P53539	P53539|P53539-3|P53539-4|P53539-10|P53539-7|K7EKC1|K7ERZ8	FOSB	HUMAN	Protein fosB	NA	26.46	2	11.5	Nucleus.	-0.316736	0.331282	0.0885726	0.372992	0.255887	0.99981	4.19998	1.12434e-09	2.11415e-10	4.51672	4.13923e-09	1.51386e-10	-3.48846	-3.49902	-4.35867	0.240626	-0.0598492	0.306443	0.149733	0.561775	0.817407	0.562893	0.651935
D6RIF6	D6RIF6	SLAIN2	HUMAN	SLAIN motif-containing protein 2	NA	89.62	8	21.4	NA	-1.49596	0.127523	0.0393004	0.372639	0.691762	0.99981	3.83497	0.000387902	3.54741e-06	5.33093	0.000100092	4.46649e-07	-2.85394	-2.3261	-7.00702	-0.21773	-0.850798	-0.5962	-0.349247	-0.283963	1.13048	0.188359	1.40668
P15924	P15924|P15924-3|P15924-2	DSP	HUMAN	Desmoplakin	NA	383.78	31	13.4	Cell junction, desmosome {ECO:0000269|PubMed:12802069}. Cytoplasm, cytoskeleton {ECO:0000269|PubMed:12802069}. Cell membrane {ECO:0000250|UniProtKB:E9Q557}. Note=Innermost portion of the desmosomal plaque. Colocalizes with epidermal KRT5-KRT14 and simple KRT8-KRT18 keratins and VIM intermediate filaments network (PubMed:12802069). Localizes at the intercalated disk in cardiomyocytes (By similarit…	-0.803264	0.0819517	0.0269938	0.372566	0.397887	0.99981	2.0421	0.000112719	1.05158e-06	2.84537	2.54885e-05	1.16994e-07	-0.852979	-2.29412	-2.55695	0.0749606	-0.197489	0.652248	-0.266141	-0.136165	0.866627	-0.0280362	1.0214
Q15276	Q15276|Q15276-2	RABEP1	HUMAN	Rab GTPase-binding effector protein 1	NA	767.96	49	53.9	Cytoplasm. Early endosome. Recycling endosome. Cytoplasmic vesicle.	0.386914	0.378041	0.0988862	0.3709	0.397519	0.99981	5.55998	1.44405e-09	2.34625e-10	5.17307	3.06282e-08	3.1569e-10	-4.69714	-4.09007	-6.03446	0.572197	0.115815	0.580372	0.381235	0.681375	0.152733	0.643759	0.31229
P00367	P00367|P00367-3|P00366|P49448|P00367-2	GLUD1	HUMAN	Glutamate dehydrogenase 1 mitochondrial	NA	101.18	7	19.8	Mitochondrion matrix.	-0.679491	0.0409638	0.0151074	0.369472	0.239315	0.99981	2.60775	2.01384e-07	3.55375e-09	3.28724	1.08126e-07	7.63299e-10	-1.99022	-2.20591	-2.88524	0.254967	-0.207918	0.322166	-0.0364346	0.16001	0.885125	0.252038	0.968447
Q15121	Q15121|B1AKZ5|Q15121-2	PEA15	HUMAN	Astrocytic phosphoprotein PEA-15	NA	78.5	5	55.3	Cytoplasm. Note=Associated with microtubules.	-1.54279	0.0137325	0.00631127	0.368836	0.508278	0.99981	4.38583	4.68298e-07	6.78805e-09	5.92862	1.12516e-07	7.87833e-10	-4.34977	-3.13132	-5.90672	-0.144142	-0.633852	0.168328	-0.257371	-0.144155	1.42697	-0.187133	1.50506
TGGT1_320100-t26_1-p1	TGGT1_320100-t26_1-p1	NA	Toxoplasma_gondii_GT1	TGGT1_320100	TGGT1_320100 RNA recognition motif-containing protein	42.72	3	4.3	NA	-0.454797	0.143883	0.0433894	0.215853	0.47361	0.99981	2.41368	3.72296e-07	5.64552e-09	2.86848	3.9749e-07	2.2927e-09	-2.40125	-1.73036	-2.27471	0.280467	-0.0577841	0.0142087	0.182558	0.456551	0.696713	0.361734	0.769361
Q99500	Q99500	S1PR3	HUMAN	Sphingosine 1-phosphate receptor 3	NA	37.35	3	8.4	Cell membrane; Multi-pass membrane protein.	-0.0768931	0.797704	0.185761	0.368012	0.232503	0.99981	5.38549	2.16079e-11	6.87369e-11	5.46239	1.72139e-10	1.51012e-10	-5.04447	-4.44494	-5.15569	0.379804	-0.0326197	0.401947	0.304187	0.671083	0.546387	0.562349	0.614991
Q9NRN7	Q9NRN7|Q9NRN7-2	AASDHPPT	HUMAN	L-aminoadipate-semialdehyde dehydrogenase-phosphopantetheinyl transferase	NA	88.37	6	20.3	Cytoplasm {ECO:0000269|PubMed:12815048}.	-1.13428	0.00443342	0.002791	0.367718	0.285971	0.99981	3.48407	2.08158e-08	8.3973e-10	4.61835	5.93001e-09	1.60657e-10	-3.43628	-2.73401	-3.9695	0.0784337	-0.340427	-0.0165495	-0.186734	0.198897	1.23894	0.155768	1.23789
Q9UNK0	Q9UNK0	STX8	HUMAN	Syntaxin-8	NA	18.26	2	7.2	Membrane {ECO:0000250}; Single-pass type IV membrane protein {ECO:0000250}. Note=Preferentially associated with the early endosome. To a lesser extent, also present in late endosome, the plasma membrane and coated pits (By similarity). {ECO:0000250}.	0.374281	0.351321	0.0930438	0.026951	0.945567	0.99981	3.94607	3.12415e-08	1.07931e-09	3.57179	7.9753e-07	4.27885e-09	-3.82151	-2.45637	-4.03749	0.542861	0.428692	0.3496	0.532632	0.534655	0.0887075	0.603338	0.177958
P15260	P15260	IFNGR1	HUMAN	Interferon gamma receptor 1	NA	36.39	3	5.7	Cell membrane {ECO:0000269|PubMed:10811850}; Single-pass type I membrane protein {ECO:0000255}.	0.9572	0.0185312	0.00795368	0.365904	0.322731	0.99981	3.36753	7.58373e-08	1.84662e-09	2.41033	2.21043e-05	1.01832e-07	-1.8794	-3.18921	-3.02399	0.60626	0.193294	0.727256	0.414897	0.628452	-0.457549	0.71803	-0.116852
P31689	P31689|P31689-2	DNAJA1	HUMAN	DnaJ homolog subfamily A member 1	NA	214.22	14	38.5	Membrane {ECO:0000305|PubMed:10816573}; Lipid-anchor {ECO:0000305|PubMed:10816573}. Cytoplasm {ECO:0000269|PubMed:10816573}. Microsome {ECO:0000250}. Nucleus {ECO:0000269|PubMed:10816573}. Cytoplasm, perinuclear region {ECO:0000269|PubMed:10816573}. Mitochondrion {ECO:0000250}. Note=Primarily associated with microsomes. A minor proportion is associated with mitochondria (By similarity). Primarily…	-0.999972	0.00949473	0.00480257	0.365471	0.287066	0.99981	3.54024	1.64052e-08	7.3425e-10	4.54022	6.9764e-09	1.6657e-10	-3.25198	-2.8432	-4.04188	0.0697181	-0.320526	0.147563	-0.0879682	0.254915	1.1097	0.1727	1.21269
O75935	O75935|X6RLR1|O75935-2|O75935-3|X6RA56	DCTN3	HUMAN	Dynactin subunit 3	NA	23.92	2	3.7	Cytoplasm {ECO:0000269|PubMed:9722614}. Cytoplasm, cytoskeleton, microtubule organizing center, centrosome {ECO:0000269|PubMed:9722614}. Chromosome, centromere, kinetochore {ECO:0000269|PubMed:9722614}. Cytoplasm, cytoskeleton, spindle {ECO:0000269|PubMed:9722614}. Cleavage furrow {ECO:0000269|PubMed:9722614}. Midbody {ECO:0000269|PubMed:9722614}. Note=Localizes to punctate cytoplasmic structures…	0.369198	0.296043	0.0805873	3.68134	6.58475e-08	0.000128897	1.75312	5.47639e-05	5.20075e-07	1.38392	0.00191333	8.25662e-06	-0.956505	-0.695585	-1.48697	0.265571	-3.18829	1.21444	-2.76087	0.796753	0.282983	0.550281	0.392147
P16949	P16949|P16949-2|Q93045-2|Q93045|E5RGX5	STMN1	HUMAN	Stathmin	NA	64.3	6	38.9	Cytoplasm, cytoskeleton.	-1.13971	0.0113781	0.00544495	0.36497	0.363099	0.99981	3.52696	1.18475e-07	2.45106e-09	4.66667	3.55288e-08	3.47274e-10	-3.32851	-2.67133	-4.3008	0.0215011	-0.455998	0.197718	-0.0871157	0.106866	1.02604	0.0475688	1.44021
Q92546	Q92546	RGP1	HUMAN	RAB6A-GEF complex partner protein 2	NA	47.02	4	12.5	Cytoplasm, cytosol {ECO:0000269|PubMed:23091056}. Membrane {ECO:0000269|PubMed:23091056}.	-0.399179	0.564898	0.139185	0.363378	0.5999	0.99981	3.89146	1.8737e-05	1.85161e-07	4.29064	4.20305e-05	1.91101e-07	-3.86849	-1.74514	-5.10232	1.21536	-0.0484936	0.112163	-0.0393013	0.0243597	0.658554	-0.073956	0.778765
Q8IWB9-2	Q8IWB9-2|A0A087WVA8|Q8IWB9	TEX2	HUMAN	Isoform 2 of Testis-expressed protein 2	NA	258.18	21	16.3	Membrane {ECO:0000305}; Multi-pass membrane protein {ECO:0000305}.	-1.01421	0.00983473	0.00490328	0.36036	0.30291	0.99981	4.14962	3.02509e-09	3.072e-10	5.16384	1.83998e-09	1.51012e-10	-3.91073	-3.37582	-4.65814	0.130231	-0.295218	0.192079	-0.0893765	0.191305	1.09096	0.158635	1.27359
Q8N3C0	Q8N3C0|Q8N3C0-4|Q8N3C0-3|J3KNJ4	ASCC3	HUMAN	Activating signal cointegrator 1 complex subunit 3	NA	1471.83	92	48.9	Nucleus {ECO:0000269|PubMed:12077347, ECO:0000269|PubMed:29144457}. Nucleus speckle {ECO:0000269|PubMed:29144457, ECO:0000269|PubMed:29997253}. Note=Colocalizes with ALKBH3 and ASCC2 in nuclear foci when cells have been exposed to alkylating agents that cause DNA damage. {ECO:0000269|PubMed:29144457}.	-2.27247	0.000344705	0.000571874	0.360145	0.460712	0.99981	3.89662	3.8703e-07	5.81885e-09	6.16909	1.40018e-08	2.15069e-10	-4.60654	-3.11888	-5.44384	-0.559764	-0.974928	-0.446715	-0.731621	-0.438722	1.75859	-0.527315	1.8001
Q01995	Q01995	TAGLN	HUMAN	Transgelin	NA	527.26	32	93.5	Cytoplasm {ECO:0000305}.	-1.52737	0.00468889	0.00289314	0.359089	0.438039	0.99981	4.81622	1.68119e-08	7.43814e-10	6.3436	5.16233e-09	1.56155e-10	-5.20233	-3.67265	-5.75988	-0.0821379	-0.569343	-0.011017	-0.272966	-0.0544402	1.34457	-0.100665	1.58605
P60228	P60228|E5RGA2	EIF3E	HUMAN	Eukaryotic translation initiation factor 3 subunit E	NA	40.06	3	6	Cytoplasm. Nucleus, PML body.	-1.95153	0.000353369	0.000578167	0.356683	0.397882	0.99981	3.0004	1.37258e-06	1.6568e-08	4.95192	3.26711e-08	3.28793e-10	-3.35541	-2.35646	-4.24935	-0.282949	-0.662511	-0.369495	-0.690871	-0.371485	1.62288	-0.256105	1.64016
Q9UNH6-3	Q9UNH6-3|Q9UNH6|E9PNL2|Q9UNH6-2	SNX7	HUMAN	Isoform 3 of Sorting nexin-7	NA	118.92	8	19.5	Cytoplasmic vesicle membrane {ECO:0000250}; Peripheral membrane protein {ECO:0000250}; Cytoplasmic side {ECO:0000250}.	-0.884184	0.0404339	0.0149883	0.352786	0.380556	0.99981	4.87892	2.47981e-09	2.80143e-10	5.7631	2.86717e-09	1.51012e-10	-4.60915	-3.82897	-5.51741	0.187899	-0.232971	0.0232138	-0.0184545	0.369938	1.03688	0.327245	1.18564
Q6P1J9	Q6P1J9|A0A1B0GUB2	CDC73	HUMAN	Parafibromin	NA	33.16	3	5.8	Nucleus {ECO:0000269|PubMed:15580289, ECO:0000269|PubMed:15632063, ECO:0000269|PubMed:15923622}.	-0.427892	0.19992	0.057384	0.352615	0.285951	0.99981	3.74659	5.17563e-09	3.8126e-10	4.17448	1.21691e-08	2.03195e-10	-2.80645	-3.4408	-3.88	0.274654	-0.132998	0.43691	0.169446	0.393004	0.72488	0.378788	0.872583
A0A087X1E4	A0A087X1E4|P53365|P53365-3|P53365-2	ARFIP2	HUMAN	Arfaptin-2	NA	57.22	4	16.8	NA	-1.03305	0.00141194	0.00128464	0.350806	0.194077	0.99981	3.1083	3.77295e-09	3.32979e-10	4.14135	9.86582e-10	1.51012e-10	-2.89805	-2.93439	-3.0869	0.0121064	-0.190487	0.234167	-0.240753	0.136214	1.14976	0.158257	1.18672
Q96A73	Q96A73|Q96A73-2|A0A087WT18|Q96A73-3	KIAA1191	HUMAN	Putative monooxygenase p33MONOX	NA	43.26	3	17.3	Cytoplasm {ECO:0000250}.	-2.00232	0.00205654	0.00163396	0.350107	0.514415	0.99981	4.51125	2.2024e-07	3.78618e-09	6.51357	2.35912e-08	2.73591e-10	-5.28005	-3.32575	-5.90258	-0.426457	-0.697812	-0.391701	-0.65215	-0.228234	1.60232	-0.253104	1.75257
Q15043	Q15043|Q15043-3|Q15043-2	SLC39A14	HUMAN	Zinc transporter ZIP14	NA	71.71	4	10.9	Cell membrane {ECO:0000269|PubMed:27231142, ECO:0000269|PubMed:29621230}; Multi-pass membrane protein {ECO:0000255}. Cytoplasm {ECO:0000269|PubMed:27231142}. Cell projection, lamellipodium {ECO:0000269|PubMed:12659941, ECO:0000269|PubMed:15642354}. Note=Localized to the plasma membrane and also found colocalized with F-actin concentrated on lamellipodiae. {ECO:0000269|PubMed:12659941, ECO:0000269…	0.0271441	0.946555	0.212462	0.350051	0.394122	0.99981	4.12124	2.51956e-08	9.3506e-10	4.09409	2.23965e-07	1.39508e-09	-3.32881	-2.92955	-4.5922	0.33293	-0.0396125	0.587103	0.348278	0.610312	0.370983	0.48719	0.583496
Q7Z3C6	Q7Z3C6|Q7Z3C6-2	ATG9A	HUMAN	Autophagy-related protein 9A	NA	36.42	3	3.3	Cytoplasmic vesicle, autophagosome membrane; Multi-pass membrane protein. Golgi apparatus, trans-Golgi network membrane; Multi-pass membrane protein. Late endosome membrane; Multi-pass membrane protein. Endoplasmic reticulum membrane; Multi-pass membrane protein. Note=Under amino acid starvation or rapamycin treatment, redistributes from a juxtanuclear clustered pool to a dispersed peripheral cyt…	-0.735184	0.0464053	0.0166416	0.34938	0.314758	0.99981	3.66564	1.28691e-08	6.49563e-10	4.40083	1.21934e-08	2.03394e-10	-3.9479	-2.72895	-3.53339	0.142962	-0.131875	0.128679	-0.0424241	0.421633	0.925009	0.355649	1.06982
O15427	O15427	SLC16A3	HUMAN	Monocarboxylate transporter 4	NA	37.3	3	6	Cell membrane; Multi-pass membrane protein.	0.0574027	0.865833	0.198022	0.349157	0.313597	0.99981	3.30666	4.27781e-08	1.31148e-09	3.24925	4.22766e-07	2.42311e-09	-3.4361	-2.19042	-2.82144	0.637616	0.0836677	0.525228	0.199347	0.411068	0.347627	0.388745	0.518896
Q9NZ09-4	Q9NZ09-4|Q9NZ09|Q9NZ09-2|Q9NZ09-3	UBAP1	HUMAN	Isoform 4 of Ubiquitin-associated protein 1	NA	194.18	13	31.8	Cytoplasm, cytosol {ECO:0000269|PubMed:21757351}. Endosome {ECO:0000269|PubMed:21757351}. Note=Predominantly cytosolic. Recruited to endosomes as part of the ESCRT-I complex.	-1.09156	0.0281264	0.0110275	0.348834	0.444238	0.99981	4.77451	1.55639e-08	7.08941e-10	5.86607	1.11481e-08	1.95257e-10	-4.54103	-3.61429	-5.7436	0.0591367	-0.261025	0.127436	-0.153572	0.214829	1.15974	0.16474	1.30644
TGGT1_292935-t26_1-p1	TGGT1_292935-t26_1-p1	NA	Toxoplasma_gondii_GT1	TGGT1_292935	TGGT1_292935 hypothetical protein	14.18	2	3.1	NA	0.337045	0.692195	0.165351	-0.223538	0.792541	0.99981	5.10063	9.87229e-06	1.00827e-07	4.76358	0.000113674	5.0588e-07	-5.42258	-2.42749	-7.00702	0.281909	0.441718	0.2214	0.301889	0.141455	-0.40064	-0.0517007	0.0230818
F8W8D3	F8W8D3|Q14493|E7EUV9	SLBP	HUMAN	Histone RNA hairpin-binding protein	NA	22.01	2	9.3	NA	0.336776	0.257662	0.0715044	1.041	0.00286783	0.0724359	2.94762	2.565e-08	9.49841e-10	2.61084	8.45939e-07	4.52818e-09	-2.00269	-2.12045	-2.73532	0.66204	-0.386286	0.63308	-0.372791	0.683994	0.286291	0.666747	0.363087
Q6ZRI6	Q6ZRI6|Q6ZRI6-2	C15orf39	HUMAN	Uncharacterized protein C15orf39	NA	19.54	2	2.4	NA	0.336506	0.245089	0.0684402	0.0190514	0.946106	0.99981	2.60217	8.03975e-08	1.91234e-09	2.26567	2.96269e-06	1.466e-08	-1.8576	-2.35857	-2.25468	0.447077	0.311007	0.284327	0.541331	0.592566	0.00594178	0.456912	0.211486
P38159	P38159|P38159-2|Q96E39|H3BUY5	RBMX	HUMAN	RNA-binding motif protein X chromosome	NA	33.2	3	7.4	Nucleus {ECO:0000269|PubMed:19282290, ECO:0000269|PubMed:21327109}. Note=Component of ribonucleosomes. Localizes in numerous small granules in the nucleus.	0.00908199	0.977286	0.217898	0.347867	0.286348	0.99981	1.15122	0.00108581	9.78449e-06	1.14214	0.00417923	1.79589e-05	-0.427892	-1.00987	-1.15291	0.510644	-0.281038	0.322322	0.16062	-0.0973267	0.307989	0.414993	0.249163
Q9NZ45	Q9NZ45	CISD1	HUMAN	CDGSH iron-sulfur domain-containing protein 1	NA	70.55	5	48.1	Mitochondrion outer membrane {ECO:0000269|PubMed:17376863, ECO:0000269|PubMed:17766439, ECO:0000269|PubMed:17905743, ECO:0000269|PubMed:18047834}; Single-pass type III membrane protein {ECO:0000269|PubMed:17376863, ECO:0000269|PubMed:17766439, ECO:0000269|PubMed:17905743, ECO:0000269|PubMed:18047834}.	0.0734392	0.821559	0.190044	0.346747	0.296881	0.99981	3.26229	3.00882e-08	1.05421e-09	3.18885	3.20269e-07	1.89471e-09	-2.30749	-2.71308	-3.29794	0.616359	-0.114833	0.348244	0.400245	0.560999	0.367421	0.432211	0.464607
P62328	P62328	TMSB4X	HUMAN	Thymosin beta-4	NA	30.45	2	31.8	Cytoplasm, cytoskeleton.	-1.47161	0.000555376	0.000741069	0.346297	0.305402	0.99981	4.47908	7.67451e-10	1.87473e-10	5.95069	2.04549e-10	1.51012e-10	-4.48858	-3.93131	-5.12383	-0.0599058	-0.455618	0.000544569	-0.307972	-0.0266962	1.3525	-0.0559315	1.51973
P28300	P28300	LOX	HUMAN	Protein-lysine 6-oxidase	NA	108.02	7	22.5	Secreted {ECO:0000250|UniProtKB:P28301}. Secreted, extracellular space.	-0.520229	0.077007	0.0256494	0.345039	0.225136	0.99981	2.76647	3.05918e-08	1.06585e-09	3.2867	3.28804e-08	3.29989e-10	-2.3856	-2.27333	-2.72692	0.390163	-0.147176	0.293429	0.0661286	0.32934	0.700936	0.20513	0.948554
Q5JRX3-2	Q5JRX3-2|Q5JRX3|Q5JRX3-3|A0A0A0MRX9	PITRM1	HUMAN	Isoform 2 of Presequence protease mitochondrial	NA	30.74	2	2.8	Mitochondrion matrix {ECO:0000269|PubMed:16849325, ECO:0000269|PubMed:19196155}.	-0.861412	0.00851325	0.0044271	0.344356	0.238014	0.99981	1.74892	7.59424e-06	7.88938e-08	2.61034	6.64708e-07	3.62447e-09	-1.37374	-1.55392	-1.9642	0.122223	-0.261166	0.290045	-0.19094	0.104218	0.898862	-0.0432737	1.06057
Q8TD17	Q8TD17|Q8TD17-2|Q9UDV7|Q9UDV7-2	ZNF398	HUMAN	Zinc finger protein 398	NA	19.13	3	7.1	Nucleus {ECO:0000305}.	0.324326	0.429742	0.110223	0.0993258	0.806807	0.99981	4.60367	6.74988e-09	4.42564e-10	4.27935	1.36788e-07	9.18483e-10	-4.79109	-3.08419	-4.35047	0.419158	0.268279	0.439313	0.589913	0.610959	0.18615	0.644257	0.222041
Q92973-2	Q92973-2|Q92973|Q92973-3|E7EW37	TNPO1	HUMAN	Isoform 2 of Transportin-1	NA	493.29	30	39.2	Cytoplasm. Nucleus.	-1.24633	0.0306568	0.0118434	0.341942	0.517778	0.99981	4.06536	6.09184e-07	8.34379e-09	5.31168	2.19107e-07	1.36951e-09	-3.76779	-2.83519	-5.41981	0.0188097	-0.465303	0.170185	-0.103059	0.0534729	1.27548	-0.0114228	1.3327
P36956-4	P36956-4|P36956|B5MD58|P36956-2|P36956-3	SREBF1	HUMAN	Isoform 4 of Sterol regulatory element-binding protein 1	NA	27.45	3	2.2	Endoplasmic reticulum membrane {ECO:0000250|UniProtKB:Q9WTN3}; Multi-pass membrane protein {ECO:0000255}. Golgi apparatus membrane {ECO:0000250|UniProtKB:Q9WTN3}; Multi-pass membrane protein {ECO:0000255}. Cytoplasmic vesicle, COPII-coated vesicle membrane {ECO:0000250|UniProtKB:Q9WTN3}; Multi-pass membrane protein {ECO:0000255}. Note=Moves from the endoplasmic reticulum to the Golgi in the absen…	0.806411	0.0182224	0.00786382	0.341671	0.273617	0.99981	3.84219	1.85179e-09	2.5478e-10	3.03578	2.66078e-07	1.61919e-09	-2.95641	-2.86133	-3.71703	0.569739	0.285687	0.743548	0.358843	0.696466	-0.168987	0.645992	-0.115963
Q16637	Q16637|E7EQZ4|Q16637-3|A0A1W2PRV5|Q16637-2|Q16637-4|B4DP61	SMN1; SMN2	HUMAN	Survival motor neuron protein	NA	94.67	6	20.7	Nucleus, gem {ECO:0000269|PubMed:11283611, ECO:0000269|PubMed:8670859, ECO:0000305|PubMed:12067652}. Nucleus, Cajal body {ECO:0000269|PubMed:11283611, ECO:0000269|PubMed:21072240, ECO:0000305|PubMed:12067652}. Cytoplasm {ECO:0000269|PubMed:11283611, ECO:0000269|PubMed:8670859, ECO:0000305|PubMed:12067652}. Cytoplasmic granule {ECO:0000269|PubMed:14715275}. Perikaryon {ECO:0000269|PubMed:18093976}…	-1.32149	0.00822408	0.00431802	0.340181	0.437514	0.99981	3.59181	2.80731e-07	4.54407e-09	4.9133	5.7788e-08	4.74472e-10	-3.96678	-2.44081	-4.32178	0.0558478	-0.463855	0.0655305	-0.185812	-0.0192295	1.31007	-0.0407616	1.36361
Q9UPP1	Q9UPP1|Q9UPP1-2|Q9UPP1-3|Q9UPP1-4|Q9UPP1-5	PHF8	HUMAN	Histone lysine demethylase PHF8	NA	12.44	2	3.2	Nucleus. Nucleus, nucleolus. Note=Recruited to H3K4me3 sites on chromatin during interphase. Dissociates from chromatin when cells enter mitosis.	0.317863	0.729628	0.172822	0.168018	0.854797	0.99981	5.06739	2.35198e-05	2.30207e-07	4.74953	0.000237047	1.04526e-06	-5.42258	-2.08837	-7.00702	-0.159882	-0.024744	0.676911	0.14484	0.16421	-0.230221	0.231024	0.0506264
Q92800-2	Q92800-2|Q92800|A0A0A0MSY9|Q92800-3|Q92800-4|Q92800-5|Q15910-2|Q15910|Q15910-4|Q15910-3|Q15910-5	EZH1	HUMAN	Isoform 2 of Histone-lysine N-methyltransferase EZH1	NA	22.9	2	2.5	Nucleus {ECO:0000269|PubMed:19026781}. Note=Colocalizes with trimethylated 'Lys-27' of histone H3.	0.316071	0.590199	0.144427	0.27281	0.641565	0.99981	3.35792	1.54798e-05	1.54872e-07	3.04185	0.000222772	9.82843e-07	-2.90194	-1.32848	-4.30607	0.282346	0.145657	0.723642	0.333568	0.350268	0.207693	0.693436	0.185011
Q9NRV9	Q9NRV9	HEBP1	HUMAN	Heme-binding protein 1	NA	35.13	3	14.8	Cytoplasm {ECO:0000269|PubMed:12413491}.	-1.17629	0.00882078	0.00453216	0.340171	0.389958	0.99981	2.76516	1.65789e-06	1.95584e-08	3.94146	2.24783e-07	1.39965e-09	-2.26218	-2.19157	-3.68223	0.0968483	-0.34933	0.0105892	-0.224677	0.104893	1.12648	0.000340744	1.33244
Q9BY44	Q9BY44|F8WAE5|Q9BY44-3|Q9BY44-4|Q9BY44-2	EIF2A	HUMAN	Eukaryotic translation initiation factor 2A	NA	158.17	11	28.3	NA	-2.2107	0.000309446	0.000546968	0.33925	0.469348	0.99981	3.59878	6.07464e-07	8.33077e-09	5.80948	1.78391e-08	2.34519e-10	-3.96114	-2.99836	-5.2212	-0.425255	-0.867587	-0.566001	-0.733814	-0.404532	1.70551	-0.450016	1.79299
Q7L0Y3	Q7L0Y3	TRMT10C	HUMAN	tRNA methyltransferase 10 homolog C	NA	93.01	8	22.8	Mitochondrion matrix, mitochondrion nucleoid {ECO:0000269|PubMed:18984158, ECO:0000269|PubMed:23473034}.	-0.679629	0.0832943	0.0273147	0.337944	0.368026	0.99981	2.3947	4.4214e-06	4.79025e-08	3.07433	2.03021e-06	1.02536e-08	-1.73751	-1.72908	-3.04452	0.184254	-0.223017	0.294728	-0.00421213	0.244962	0.82658	0.173376	0.981338
P08729	P08729|A0A1W2PRP1	KRT7	HUMAN	Keratin type II cytoskeletal 7	NA	504.86	32	62.2	Cytoplasm {ECO:0000269|PubMed:2459129}.	-2.55348	1.66393e-06	8.95142e-05	0.337805	0.297996	0.99981	1.81295	1.68477e-05	1.67567e-07	4.36643	5.73561e-09	1.58955e-10	-2.91132	-1.94796	-2.7661	-0.631419	-1.06351	-0.612516	-1.06979	-0.906106	1.83409	-0.765348	1.81518
P57678	P57678|I3L2C7	GEMIN4	HUMAN	Gem-associated protein 4	NA	125.39	8	8.9	Cytoplasm. Nucleus. Nucleus, nucleolus. Nucleus, gem. Note=Localized in subnuclear structures next to coiled bodies, called gems, which are highly enriched in spliceosomal snRNPs and in the nucleolus.	-1.47761	0.00575337	0.00334141	0.33734	0.465048	0.99981	3.19856	1.91184e-06	2.22366e-08	4.67618	1.94565e-07	1.24138e-09	-3.22412	-2.20346	-4.37967	-0.134492	-0.477776	0.0566912	-0.337944	-0.0914294	1.39805	-0.112848	1.41614
Q9Y6G5	Q9Y6G5|D6RJ90|D6RC04	COMMD10	HUMAN	COMM domain-containing protein 10	NA	27.26	2	13.3	Cytoplasm {ECO:0000269|PubMed:21778237}. Nucleus {ECO:0000269|PubMed:21778237}.	-1.31958	0.050356	0.0178161	0.336717	0.591601	0.99981	5.04098	3.81466e-07	5.75108e-09	6.36056	2.04081e-07	1.29288e-09	-4.3648	-4.05472	-7.00702	-0.266271	-0.680538	0.0239546	-0.195306	-0.028441	1.23532	-0.134066	1.20143
O75122	O75122|J3KR49|E3W994|O75122-3|E7EW49|E7ERI8|A0A0U1RQI6|E7ENG2|B3KR06|O75122-2	CLASP2	HUMAN	CLIP-associating protein 2	NA	196.39	14	13.9	Cytoplasm, cytoskeleton {ECO:0000269|PubMed:15631994, ECO:0000269|PubMed:20937854}. Cytoplasm, cytoskeleton, microtubule organizing center, centrosome {ECO:0000269|PubMed:16914514}. Chromosome, centromere, kinetochore {ECO:0000269|PubMed:16866869, ECO:0000269|PubMed:16914514}. Cytoplasm, cytoskeleton, spindle {ECO:0000269|PubMed:16866869, ECO:0000269|PubMed:16914514}. Golgi apparatus {ECO:0000250…	-1.59743	0.00172541	0.00146485	0.336349	0.423356	0.99981	3.32817	4.12337e-07	6.12106e-09	4.9256	3.36815e-08	3.35047e-10	-3.2171	-2.66222	-4.48091	-0.213629	-0.516867	-0.182842	-0.406305	-0.0615567	1.36567	-0.0429212	1.57872
Q7Z2W4-3	Q7Z2W4-3	ZC3HAV1	HUMAN	Isoform 3 of Zinc finger CCCH-type antiviral protein 1	NA	495.72	32	53.2	Isoform 1: Cytoplasm {ECO:0000250|UniProtKB:Q8K3Y6}. Nucleus {ECO:0000250|UniProtKB:Q8K3Y6}. Note=Localizes in the cytoplasm at steady state, but shuttles between nucleus and cytoplasm in a XPO1-dependent manner. {ECO:0000250|UniProtKB:Q8K3Y6}.; Isoform 2: Cytoplasm {ECO:0000269|PubMed:21102435}.	-0.96354	0.15942	0.0472236	0.336235	0.611298	0.99981	5.36004	3.47841e-07	5.36603e-09	6.32358	4.03915e-07	2.3262e-09	-5.41268	-3.30338	-6.77924	0.212018	-0.190465	0.0653132	-0.0921182	0.205306	1.12875	0.297138	1.18822
Q15650	Q15650|H0YL91|H0YLN7	TRIP4	HUMAN	Activating signal cointegrator 1	NA	380.76	25	47.6	Nucleus {ECO:0000269|PubMed:10454579, ECO:0000269|PubMed:12077347, ECO:0000269|PubMed:20873783, ECO:0000269|PubMed:26924529}. Cytoplasm, cytosol {ECO:0000269|PubMed:10454579, ECO:0000269|PubMed:20873783}. Cytoplasm, cytoskeleton, microtubule organizing center, centrosome {ECO:0000269|PubMed:20873783}. Note=Cytoplasmic under conditions of serum deprivation (PubMed:10454579). Colocalizes with NEK6 …	-2.30956	0.000314349	0.000546968	0.336134	0.492906	0.99981	3.71893	7.01671e-07	9.35731e-09	6.02849	1.97766e-08	2.49222e-10	-4.46332	-2.95155	-5.30648	-0.558641	-0.914755	-0.517096	-0.800554	-0.50214	1.75531	-0.508208	1.82077
O75794	O75794|X6RA30	CDC123	HUMAN	Cell division cycle protein 123 homolog	NA	89.01	6	18.1	Cytoplasm {ECO:0000250}.	-1.83903	0.000248912	0.000476818	0.336038	0.379497	0.99981	4.13139	1.01776e-08	5.73168e-10	5.97042	9.86596e-10	1.51012e-10	-4.17339	-3.68756	-5.23451	-0.324092	-0.62598	-0.120489	-0.513617	-0.22803	1.62797	-0.262432	1.58257
Q7Z434	Q7Z434|Q7Z434-4|Q7Z434-2|Q7Z434-5|Q7Z434-3|Q7Z434-6	MAVS	HUMAN	Mitochondrial antiviral-signaling protein	NA	164.39	9	24	Mitochondrion outer membrane {ECO:0000269|PubMed:16125763}. Mitochondrion {ECO:0000269|PubMed:11780052, ECO:0000269|PubMed:17709747}. Peroxisome {ECO:0000269|PubMed:20451243}.	0.0303817	0.937289	0.210763	0.335709	0.391507	0.99981	5.20705	8.03898e-10	1.87473e-10	5.17667	7.77362e-09	1.71061e-10	-4.82282	-3.79875	-5.42447	0.462995	0.0532804	0.510908	0.325374	0.586362	0.436484	0.539882	0.552826
Q08722	Q08722|Q08722-4|Q08722-3|Q08722-2	CD47	HUMAN	Leukocyte surface antigen CD47	NA	29.26	2	5.8	Cell membrane {ECO:0000269|PubMed:7691831}; Multi-pass membrane protein {ECO:0000269|PubMed:7691831}.	0.0827541	0.878339	0.200303	0.335596	0.537629	0.99981	5.2749	4.15495e-08	1.28977e-09	5.19215	4.03174e-07	2.32302e-09	-4.25916	-3.75388	-6.24205	0.282312	0.0337555	0.971065	0.341465	0.493293	0.415267	0.346155	0.465637
Q9Y3P9	Q9Y3P9|Q9Y3P9-2|Q9Y3P9-3|Q9Y3P9-4	RABGAP1	HUMAN	Rab GTPase-activating protein 1	NA	373.11	26	27.2	Cytoplasm, cytosol {ECO:0000269|PubMed:10202141}. Cytoplasm, cytoskeleton, microtubule organizing center, centrosome {ECO:0000269|PubMed:10202141}. Note=Predominantly cytosolic but also associated with the centrosome. {ECO:0000269|PubMed:10202141}.	-1.37745	0.00564546	0.00329192	0.334235	0.436757	0.99981	4.4604	1.72559e-08	7.55071e-10	5.83785	5.72724e-09	1.58955e-10	-4.33186	-3.55038	-5.47929	-0.0817122	-0.435291	-0.0261376	-0.220064	0.0951882	1.34272	0.0388892	1.4253
P17302	P17302	GJA1	HUMAN	Gap junction alpha-1 protein	NA	86.59	5	17.2	Cell membrane {ECO:0000269|PubMed:22411987, ECO:0000269|PubMed:25398053}; Multi-pass membrane protein {ECO:0000255}. Cell junction, gap junction {ECO:0000269|PubMed:22411987, ECO:0000269|PubMed:25398053}. Endoplasmic reticulum {ECO:0000250|UniProtKB:P23242}. Note=Localizes at the intercalated disk (ICD) in cardiomyocytes and the proper localization at ICD is dependent on TMEM65. {ECO:0000250|UniP…	-0.671498	0.0620244	0.0212112	0.332835	0.330147	0.99981	3.86753	5.55156e-09	3.93918e-10	4.53903	6.93686e-09	1.6657e-10	-3.31605	-3.15473	-4.26582	0.275166	-0.189204	0.29969	0.100858	0.393268	0.909776	0.186523	1.01054
O60306	O60306	AQR	HUMAN	Intron-binding protein aquarius	NA	67.87	4	4.1	Nucleus {ECO:0000269|PubMed:11991638, ECO:0000269|PubMed:25599396, ECO:0000269|PubMed:28076346, ECO:0000269|PubMed:28502770}. Nucleus, nucleoplasm {ECO:0000269|PubMed:16949364}. Note=Localizes to speckle-like regions of the nucleoplasm. {ECO:0000269|PubMed:16949364}.	-1.43167	0.000403084	0.000625104	0.332738	0.293513	0.99981	3.06836	3.5055e-08	1.16557e-09	4.50004	2.92372e-09	1.51012e-10	-2.86568	-2.79705	-3.68195	-0.115216	-0.465765	-0.0900906	-0.292774	0.018828	1.36411	0.000351978	1.40617
Q9NW68-3	Q9NW68-3|Q9NW68-7|Q9NW68|Q9NW68-2|Q9NW68-8|Q9NW68-9|Q9NW68-4|Q9NW68-5|E9PNA9|F8W6C6	BSDC1	HUMAN	Isoform 3 of BSD domain-containing protein 1	NA	65.04	5	12.4	NA	-0.616084	0.0707736	0.0238009	0.331268	0.309345	0.99981	4.44889	5.33912e-10	1.58516e-10	5.06497	9.78345e-10	1.51012e-10	-4.13373	-3.60131	-4.6529	0.229774	-0.126087	0.342259	0.102692	0.351337	0.830119	0.354913	1.04119
Q05D32	Q05D32|Q05D32-2	CTDSPL2	HUMAN	CTD small phosphatase-like protein 2	NA	15.83	2	4.9	NA	0.26832	0.446751	0.114081	-0.205505	0.558235	0.99981	2.7069	5.99699e-07	8.24096e-09	2.43858	1.30136e-05	6.09823e-08	-1.95583	-1.9544	-3.08162	0.368499	0.619896	0.375161	0.543673	0.331756	-0.101389	0.429703	0.317307
Q9BUP0	Q9BUP0	EFHD1	HUMAN	EF-hand domain-containing protein D1	NA	36.98	3	13.3	Mitochondrion inner membrane {ECO:0000250|UniProtKB:Q9D4J1}.	-1.03779	0.0172711	0.00750671	0.331196	0.400125	0.99981	3.04889	5.25226e-07	7.41631e-09	4.08668	1.39781e-07	9.336e-10	-3.29086	-2.07939	-3.43409	-0.00211008	-0.55466	0.0636236	0.120491	0.364081	1.08812	0.0308512	1.21567
O43524	O43524|O43524-2	FOXO3	HUMAN	Forkhead box protein O3	NA	25.72	2	3.8	Cytoplasm, cytosol {ECO:0000269|PubMed:10102273, ECO:0000269|PubMed:15084260, ECO:0000269|PubMed:16751106, ECO:0000269|PubMed:17711846, ECO:0000269|PubMed:21329882, ECO:0000269|PubMed:22313691, ECO:0000269|PubMed:22761832, ECO:0000269|PubMed:23283301}. Nucleus {ECO:0000269|PubMed:10102273, ECO:0000269|PubMed:15084260, ECO:0000269|PubMed:16751106, ECO:0000269|PubMed:17711846, ECO:0000269|PubMed:21…	-2.01157	4.60803e-06	0.000100225	0.330627	0.241594	0.99981	3.26673	3.81107e-09	3.33308e-10	5.27829	8.90107e-11	1.51012e-10	-3.68349	-3.33668	-3.818	-0.450938	-0.734801	-0.434481	-0.618439	-0.241787	1.63956	-0.256767	1.69158
Q14690	Q14690	PDCD11	HUMAN	Protein RRP5 homolog	NA	318.27	22	16.3	Nucleus, nucleolus {ECO:0000269|PubMed:12429849, ECO:0000269|PubMed:14624448, ECO:0000269|PubMed:17654514}.	-0.890538	0.0424467	0.0155751	0.32939	0.420575	0.99981	2.88358	1.53182e-06	1.82172e-08	3.77411	5.51937e-07	3.06783e-09	-2.33739	-2.05776	-3.73773	0.114736	-0.162359	0.198984	-0.151188	0.243558	1.01193	0.133188	1.11438
Q9Y617	Q9Y617|Q9Y617-2	PSAT1	HUMAN	Phosphoserine aminotransferase	NA	41.93	3	11.3	NA	-1.66425	0.000603742	0.000773572	0.325894	0.395395	0.99981	2.97974	5.04669e-07	7.18451e-09	4.64399	2.23912e-08	2.64933e-10	-3.43092	-2.27918	-3.74125	-0.388805	-0.590608	0.042226	-0.402606	-0.150005	1.46971	-0.186267	1.51736
O76024	O76024	WFS1	HUMAN	Wolframin	NA	285.8	19	28.3	Endoplasmic reticulum membrane; Multi-pass membrane protein.	0.547934	0.131161	0.0402504	0.324122	0.358034	0.99981	4.8285	5.39836e-10	1.58881e-10	4.28057	2.11511e-08	2.57414e-10	-3.65254	-3.9859	-4.94165	0.586347	0.303162	0.628046	0.318866	0.650688	-0.0125357	0.675465	0.186939
O75330-3	O75330-3|O75330|O75330-2|O75330-4	HMMR	HUMAN	Isoform 3 of Hyaluronan mediated motility receptor	NA	80.98	8	14.4	Cell surface {ECO:0000250|UniProtKB:Q00547}. Cytoplasm {ECO:0000250|UniProtKB:Q00547}.	-2.09899	7.93445e-05	0.000278724	0.321997	0.402637	0.99981	3.83953	2.70225e-08	9.85569e-10	5.93852	1.15885e-09	1.51012e-10	-4.31296	-3.4027	-4.97495	-0.455078	-0.880032	-0.357167	-0.545301	-0.391033	1.64209	-0.359401	1.77455
Q9H8M2-4	Q9H8M2-4	BRD9	HUMAN	Isoform 4 of Bromodomain-containing protein 9	NA	19.66	2	9.4	NA	0.257642	0.586297	0.143644	-0.59622	0.219004	0.99981	0.185278	0.656591	0.00569385	-0.0723638	0.88408	0.0036971	0.841944	-0.888135	-0.895777	0.0256683	0.0427931	0.175153	0.892225	-0.452371	-0.467883	-0.263296	-0.304824
O15226-2	O15226-2|O15226	NKRF	HUMAN	Isoform 2 of NF-kappa-B-repressing factor	NA	57.37	5	6.6	Nucleus, nucleolus {ECO:0000269|PubMed:12429849}.	-1.12455	0.00368374	0.00243696	0.321041	0.332133	0.99981	2.95012	9.7973e-08	2.16863e-09	4.07467	1.74679e-08	2.33633e-10	-2.76348	-2.3779	-3.46109	-0.0214184	-0.371423	0.142095	-0.105402	0.153038	1.12006	0.0567989	1.29429
Q04760	Q04760|Q04760-2	GLO1	HUMAN	Lactoylglutathione lyase	NA	54.06	4	22.2	NA	-1.64389	0.00199325	0.00160716	0.32104	0.465533	0.99981	4.15582	5.41513e-08	1.50725e-09	5.79971	8.39076e-09	1.75805e-10	-4.32073	-3.2646	-5.27961	-0.130727	-0.59993	-0.185476	-0.307138	-0.079739	1.49986	-0.134033	1.52293
Q9Y4R8	Q9Y4R8|H3BRS3	TELO2	HUMAN	Telomere length regulation protein TEL2 homolog	NA	46.72	3	4.1	Cytoplasm. Membrane. Nucleus. Chromosome, telomere {ECO:0000305}.	-1.09334	0.00422485	0.00270465	0.320735	0.328973	0.99981	2.41492	8.99754e-07	1.15135e-08	3.50826	9.49412e-08	6.90482e-10	-2.91374	-2.31154	-1.80504	-0.0401022	-0.214233	0.144732	-0.284287	0.0690335	1.10079	0.112236	1.22884
Q12874	Q12874	SF3A3	HUMAN	Splicing factor 3A subunit 3	NA	92.73	6	16.3	Nucleus speckle {ECO:0000269|PubMed:8022796}. Nucleus {ECO:0000269|PubMed:10882114, ECO:0000269|PubMed:21349847, ECO:0000269|PubMed:29360106, ECO:0000269|PubMed:30315277}.	-1.79103	3.98008e-05	0.000219156	0.320465	0.29819	0.99981	2.86806	5.64825e-08	1.54046e-09	4.65909	1.35625e-09	1.51012e-10	-2.93351	-2.77954	-3.60023	-0.362705	-0.659773	-0.181932	-0.453885	-0.186907	1.5988	-0.213912	1.51053
Q5T749	Q5T749	KPRP	HUMAN	Keratinocyte proline-rich protein	NA	52.8	4	5.3	Cytoplasm {ECO:0000250}.	-0.147334	0.701478	0.167213	0.32018	0.409789	0.99981	1.35194	0.00129546	1.16706e-05	1.49928	0.00226158	9.744e-06	-0.365546	-1.35142	-1.56757	0.0832133	0.162873	0.603495	-0.289042	0.48316	0.201248	-0.141485	0.607613
P30837	P30837	ALDH1B1	HUMAN	Aldehyde dehydrogenase X mitochondrial	NA	121.96	8	18.5	Mitochondrion matrix.	-1.01857	0.00855232	0.00443416	0.31966	0.349647	0.99981	2.09671	6.61683e-06	6.95943e-08	3.11528	6.03691e-07	3.32053e-09	-1.74602	-1.58434	-2.71926	0.199198	-0.320081	0.0951756	-0.158902	0.0496244	1.06399	-0.0233248	1.13349
A6NFX8	A6NFX8|Q9UKK9|A6NJU6|A6NCQ0	NUDT5	HUMAN	ADP-sugar pyrophosphatase	NA	92.75	6	32.3	NA	-1.94481	0.00143437	0.00129585	0.319546	0.520088	0.99981	3.6422	1.04452e-06	1.3055e-08	5.58702	5.8392e-08	4.76799e-10	-4.24502	-2.61706	-4.98968	-0.338106	-0.704095	-0.361112	-0.551761	-0.29295	1.56781	-0.241362	1.70505
O43933	O43933|A0A0C4DG33|O43933-2	PEX1	HUMAN	Peroxisome biogenesis factor 1	NA	43.23	3	3.1	Cytoplasm. Peroxisome membrane. Note=Associated with peroxisomal membranes.	-0.812614	0.0143951	0.00653266	0.31937	0.287644	0.99981	4.00728	6.94531e-10	1.78271e-10	4.81989	6.4209e-10	1.51012e-10	-3.73849	-3.39081	-4.17396	0.117951	-0.165239	0.297169	0.00555203	0.275515	0.993283	0.267471	1.111
P27540	P27540|P27540-4|P27540-3|P27540-2|A6NGV6	ARNT	HUMAN	Aryl hydrocarbon receptor nuclear translocator	NA	22.14	2	3.5	Nucleus.	0.236414	0.501503	0.125671	-0.192151	0.583738	0.99981	2.80431	4.00203e-07	5.98557e-09	2.5679	7.57411e-06	3.60605e-08	-2.13567	-1.97736	-3.16716	0.257877	0.371298	0.458213	0.76816	0.364417	0.0979795	0.429805	0.18435
P21291	P21291|E9PS42|E9PP21	CSRP1	HUMAN	Cysteine and glycine-rich protein 1	NA	83.67	6	35.7	Nucleus {ECO:0000269|PubMed:26924529}.	-1.38432	0.00448702	0.00281044	0.319276	0.443609	0.99981	2.49732	9.00511e-06	9.25565e-08	3.88164	5.0383e-07	2.82636e-09	-2.31066	-1.78866	-3.56383	-0.0641516	-0.528328	0.0853717	-0.224355	-0.117682	1.26436	-0.131801	1.39015
Q99650	Q99650|Q99650-2	OSMR	HUMAN	Oncostatin-M-specific receptor subunit beta	NA	229.22	14	16.8	Membrane {ECO:0000305}; Single-pass type I membrane protein {ECO:0000305}.	0.264315	0.522976	0.130332	0.318895	0.442553	0.99981	4.96581	3.08099e-09	3.072e-10	4.7015	5.17622e-08	4.40467e-10	-4.23697	-3.55804	-5.37826	0.556928	0.199954	0.486804	0.311698	0.705088	0.265232	0.550061	0.35558
O95721	O95721	SNAP29	HUMAN	Synaptosomal-associated protein 29	NA	220.88	13	58.1	Cytoplasm {ECO:0000269|PubMed:23217709}. Golgi apparatus membrane {ECO:0000250|UniProtKB:Q9Z2P6}; Peripheral membrane protein {ECO:0000305}. Cytoplasmic vesicle, autophagosome membrane {ECO:0000269|PubMed:25686604}; Peripheral membrane protein {ECO:0000305}. Cell projection, cilium membrane {ECO:0000269|PubMed:25686250}; Peripheral membrane protein {ECO:0000305}. Note=Appears to be mostly membran…	-0.26572	0.439698	0.112511	0.31856	0.356681	0.99981	5.24079	1.50075e-10	1.01589e-10	5.50651	7.53168e-10	1.51012e-10	-4.87075	-4.1406	-5.38887	0.44118	-0.00586358	0.374787	0.250187	0.526612	0.641691	0.420306	0.771192
Q13495	Q13495|Q13495-4|Q13495-3	MAMLD1	HUMAN	Mastermind-like domain-containing protein 1	NA	113.18	7	12.6	Nucleus {ECO:0000269|PubMed:18162467}. Note=Punctate nuclear localization.	-0.200736	0.504331	0.126264	0.317764	0.296725	0.99981	4.93775	6.0662e-11	8.71876e-11	5.13849	3.4649e-10	1.51012e-10	-4.2002	-4.26519	-4.97487	0.479233	0.130903	0.372369	0.148908	0.521591	0.58356	0.457485	0.73325
Q13177	Q13177|O75914-3|O75914-4|O75914|O75914-2|A0A087X294|Q13153-2|Q13153|B3KNX7|E9PM17	PAK2	HUMAN	Serine/threonine-protein kinase PAK 2	NA	509.45	29	66	Serine/threonine-protein kinase PAK 2: Cytoplasm. Note=MYO18A mediates the cellular distribution of the PAK2-ARHGEF7-GIT1 complex to the inner surface of the cell membrane.; PAK-2p34: Nucleus. Cytoplasm, perinuclear region. Membrane; Lipid-anchor. Note=Interaction with ARHGAP10 probably changes PAK-2p34 location to cytoplasmic perinuclear region. Myristoylation changes PAK-2p34 location to the me…	-2.16006	0.000295082	0.000534836	0.317222	0.485969	0.99981	4.11612	9.21042e-08	2.08939e-09	6.27618	4.92393e-09	1.56155e-10	-4.66633	-3.41689	-5.53778	-0.451048	-0.872631	-0.449445	-0.610235	-0.370281	1.71162	-0.426072	1.76009
Q8WWK9	Q8WWK9|Q8WWK9-5|Q8WWK9-6|Q8WWK9-4	CKAP2	HUMAN	Cytoskeleton-associated protein 2	NA	31.42	3	5.4	Cytoplasm, cytoskeleton. Cytoplasm, cytoskeleton, spindle. Cytoplasm, cytoskeleton, spindle pole. Note=Contrary to the ectopically expressed protein, endogenous CKAP2 does not colocalize with microtubules in G1, S and early G2. At late G2 and prophase after separation of duplicated centrosomes, colocalizes with gamma-tubulin and centrosome-proximal microtubules. From prometaphase through anaphase…	-1.06793	0.00511959	0.00307812	0.316823	0.337382	0.99981	4.23641	1.19227e-09	2.15448e-10	5.30434	6.69105e-10	1.51012e-10	-3.98465	-3.73233	-4.59002	-0.093364	-0.449028	0.395053	0.0835306	0.196743	1.16276	0.0378645	1.24126
Q96M27	Q96M27|Q96M27-3|Q96M27-2|Q96M27-5|Q96M27-4	PRRC1	HUMAN	Protein PRRC1	NA	113.52	7	16.4	Golgi apparatus {ECO:0000269|PubMed:15541471}.	-1.20353	0.0119496	0.00565006	0.315652	0.457789	0.99981	4.11735	4.00715e-08	1.26164e-09	5.32088	1.56859e-08	2.24649e-10	-3.79608	-3.23505	-5.08891	0.00937635	-0.375532	0.0434224	-0.101091	0.153354	1.20815	0.103209	1.35359
Q9BQG0-2	Q9BQG0-2|Q9BQG0	MYBBP1A	HUMAN	Isoform 2 of Myb-binding protein 1A	NA	292.08	20	17.3	Cytoplasm {ECO:0000269|PubMed:12429849}. Nucleus {ECO:0000269|PubMed:12429849}. Nucleus, nucleolus {ECO:0000269|PubMed:12429849}. Note=Shuttles between the nucleus and cytoplasm. Nuclear import may be mediated by KPNA2, while export appears to depend partially on XPO1/CRM1 (By similarity). Predominantly nucleolar. {ECO:0000250|UniProtKB:Q7TPV4}.	-0.179442	0.596296	0.14576	0.31543	0.357186	0.99981	3.50519	1.93236e-08	8.03816e-10	3.68463	8.93483e-08	6.58884e-10	-2.8104	-2.63983	-3.77501	0.359556	0.0165181	0.539032	0.212835	0.482784	0.540321	0.339055	0.678777
A0A0C4DFN1	A0A0C4DFN1|Q8IWA4|Q8IWA4-3	NA	HUMAN	Mitofusin-1	NA	43.62	3	4.5	NA	-1.1733	0.00593952	0.00340509	0.312308	0.398401	0.99981	3.05126	2.54051e-07	4.20478e-09	4.22456	4.5173e-08	4.02831e-10	-2.93581	-2.27565	-3.75108	0.011901	-0.323018	-0.010907	-0.174101	0.203686	1.21396	0.0503139	1.26015
Q6XLA1	Q6XLA1	CASC2	HUMAN	Protein CASC2 isoform 3	NA	13.6	2	19.6	NA	0.219864	0.70378	0.167704	0.650078	0.271083	0.99981	5.35349	7.53431e-08	1.83723e-09	5.13362	9.57784e-07	5.04924e-09	-4.46471	-3.60441	-6.22577	0.0899277	-0.204112	1.30648	0.08101	0.675671	0.359167	0.282027	0.378159
O00220	O00220|F8U8C0	TNFRSF10A	HUMAN	Tumor necrosis factor receptor superfamily member 10A	NA	15.35	2	5.9	Membrane; Single-pass type I membrane protein.	0.218252	0.4862	0.122359	0.0915018	0.768555	0.99981	0.521366	0.07412	0.000649411	0.303115	0.362183	0.00151809	0.097247	-0.351353	-0.801818	0.223462	0.091862	0.221589	0.0639177	0.343357	-0.0386819	-0.110841	-0.0590383
E7EMW7	E7EMW7|O95071|O95071-2|E7ET84	UBR5	HUMAN	E3 ubiquitin-protein ligase UBR5	NA	264.01	18	8.4	NA	-0.466574	0.161255	0.0476696	0.312124	0.33853	0.99981	4.29065	8.71912e-10	1.87967e-10	4.75722	2.2106e-09	1.51012e-10	-3.89487	-3.38704	-4.49329	0.405989	0.0123585	0.377373	0.0945488	0.311774	0.80258	0.367176	0.861723
O60678	O60678|A0A0A0MSN7|O60678-2	PRMT3	HUMAN	Protein arginine N-methyltransferase 3	NA	26.94	3	6	Cytoplasm.	-1.6144	0.00175112	0.00148243	0.311282	0.463432	0.99981	3.25902	6.04564e-07	8.29772e-09	4.87342	4.44346e-08	3.98855e-10	-3.28174	-2.49694	-4.41017	-0.191258	-0.47398	-0.0977376	-0.423105	-0.184376	1.47774	-0.0756721	1.47654
Q5VYS8	Q5VYS8|Q5VYS8-6|Q5VYS8-4|X6R3Q3|Q5VYS8-2|Q5VYS8-3|Q5VYS8-5|Q5VYS9|A0A0C4DFW3	TUT7	HUMAN	Terminal uridylyltransferase 7	NA	128.96	8	6.6	Cytoplasm {ECO:0000269|PubMed:25480299, ECO:0000269|PubMed:30122351}. Note=Expression is pancytoplasmic in contrast with TUT4 expression which is enriched in cytoplasmic ribonucleoprotein granules. {ECO:0000269|PubMed:30122351}.	-1.80076	0.000192964	0.000407473	0.311157	0.392108	0.99981	3.10861	1.67218e-07	3.1063e-09	4.90937	5.97088e-09	1.60947e-10	-3.43573	-2.60534	-4.00122	-0.400492	-0.630288	-0.265396	-0.469666	-0.126182	1.48329	-0.163211	1.64058
Q9H4L7-2	Q9H4L7-2|Q9H4L7|D6RAY8|Q9H4L7-3	SMARCAD1	HUMAN	Isoform 2 of SWI/SNF-related matrix-associated actin-dependent regulator of chromatin subfamily A containing DEAD/H box 1	NA	41.27	2	3.6	Nucleus. Chromosome. Note=Colocalizes with PCNA at replication forks during S phase. Recruited to double-strand breaks (DSBs) sites of DNA damage.	-1.00415	0.392355	0.101896	0.311077	0.788335	0.99981	2.19464	0.0470681	0.000413785	3.19879	0.0190745	8.11778e-05	-5.42258	0.396028	-2.6266	1.24964	-0.16364	-1.4377	-1.17134	-0.707778	0.6603	-0.529813	0.635177
P13498	P13498	CYBA	HUMAN	Cytochrome b-245 light chain	NA	22.42	2	12.8	Cell membrane {ECO:0000269|PubMed:15585859, ECO:0000269|PubMed:22808130}. Note=As unassembled monomer may localize to the endoplasmic reticulum. {ECO:0000250|UniProtKB:Q61462}.	0.210843	0.462105	0.117142	0.29327	0.311052	0.99981	3.36766	3.88322e-09	3.37005e-10	3.15682	7.28276e-08	5.65865e-10	-2.9455	-2.51573	-3.08257	0.475725	0.119978	0.535499	0.332939	0.68307	0.245951	0.38462	0.371819
Q8TDW0	Q8TDW0	LRRC8C	HUMAN	Volume-regulated anion channel subunit LRRC8C	NA	53.38	4	6.3	Cell membrane {ECO:0000269|PubMed:24790029, ECO:0000269|PubMed:28193731}; Multi-pass membrane protein {ECO:0000305}. Endoplasmic reticulum membrane {ECO:0000305|PubMed:24790029}. Note=In the absence of LRRC8A, resides primarily in a cytoplasmic compartment, probably the endoplasmic reticulum. Requires LRRC8A for expression at the cell membrane. {ECO:0000269|PubMed:24790029}.	-1.01511	0.024507	0.00992106	0.310242	0.451131	0.99981	2.81313	2.20671e-06	2.52157e-08	3.82824	5.15975e-07	2.8846e-09	-3.08431	-1.67466	-3.34201	0.00275458	-0.192023	0.164894	-0.202856	0.0660987	1.27467	0.217462	0.981153
Q86V85	Q86V85	GPR180	HUMAN	Integral membrane protein GPR180	NA	54.15	3	8.1	Membrane {ECO:0000305}; Multi-pass membrane protein {ECO:0000305}.	-0.344108	0.308592	0.0833515	0.309205	0.358386	0.99981	3.74174	7.09236e-09	4.55341e-10	4.08585	2.12011e-08	2.57438e-10	-3.09635	-2.96503	-4.00292	0.187308	-0.00144023	0.307648	0.156992	0.482453	0.708917	0.570516	0.753261
P61604	P61604|B8ZZ54	HSPE1	HUMAN	10 kDa heat shock protein mitochondrial	NA	29.29	2	18.6	Mitochondrion matrix.	-0.70621	0.0327072	0.0125023	0.309144	0.314748	0.99981	4.14737	6.25408e-10	1.69341e-10	4.85358	8.13284e-10	1.51012e-10	-3.65183	-3.57228	-4.3778	0.340711	-0.118248	0.185164	0.0600896	0.277945	0.949849	0.316439	1.0227
O75688	O75688|P35813-3|O75688-2|P35813|O75688-4|O75688-5|P35813-2	PPM1B	HUMAN	Protein phosphatase 1B	NA	24.76	3	5.6	Cytoplasm, cytosol {ECO:0000269|PubMed:22781750}. Membrane {ECO:0000250|UniProtKB:P36993}; Lipid-anchor {ECO:0000250|UniProtKB:P36993}. Note=Weakly associates at the membrane and N-myristoylation mediates the membrane localization. {ECO:0000250|UniProtKB:P36993}.	0.208871	0.512614	0.127933	-0.152641	0.630953	0.99981	2.51599	4.55146e-07	6.63148e-09	2.30712	8.4017e-06	3.98269e-08	-2.31952	-1.59209	-2.53071	0.392339	0.491691	0.384856	0.550685	0.416938	-0.044434	0.280055	0.363786
Q5R372-3	Q5R372-3|Q5R372|Q5R372-4|Q5R372-2|A0A0U1RQY6|A0A0U1RRM5	RABGAP1L	HUMAN	Isoform 3 of Rab GTPase-activating protein 1-like	NA	121.01	8	9.9	Cytoplasmic vesicle {ECO:0000250|UniProtKB:A6H6A9}. Early endosome {ECO:0000269|PubMed:16923123}. Golgi apparatus {ECO:0000269|PubMed:16923123}. Note=Colocalizes on endosomes partially with EEA1 (PubMed:16923123). Colocalizes and cotransports on motile vesicles with ANK2 (By similarity). {ECO:0000250|UniProtKB:A6H6A9, ECO:0000269|PubMed:16923123}.	-1.58575	0.00181507	0.0015213	0.30899	0.460945	0.99981	4.08295	3.74099e-08	1.21287e-09	5.66871	6.11934e-09	1.61791e-10	-4.20051	-3.23721	-5.12361	-0.0936373	-0.442987	-0.126143	-0.383312	-0.120124	1.44601	-0.0767326	1.51718
Q709C8	Q709C8|Q709C8-3|Q709C8-2|Q709C8-4	VPS13C	HUMAN	Vacuolar protein sorting-associated protein 13C	NA	746.97	48	16.2	Mitochondrion outer membrane {ECO:0000269|PubMed:26942284}.	-1.15806	0.00706463	0.00385585	0.308004	0.411473	0.99981	3.77785	2.42897e-08	9.19589e-10	4.93591	8.27154e-09	1.75782e-10	-3.76178	-2.89081	-4.40814	-0.0419736	-0.285118	0.107165	-0.149013	0.197871	1.22693	0.100694	1.27107
Q5SQN1	Q5SQN1|A0A087X0B7|Q5SQN1-2|Q5SQN1-4|Q5SQN1-3	SNAP47	HUMAN	Synaptosomal-associated protein 47	NA	111.63	8	19.8	Endomembrane system {ECO:0000250}. Cytoplasm, perinuclear region {ECO:0000250}. Note=Appears to be exclusively membrane-bound. {ECO:0000250}.	-0.0449195	0.890534	0.202553	0.307871	0.353593	0.99981	4.58538	4.80526e-10	1.58516e-10	4.6303	3.87727e-09	1.51386e-10	-4.1478	-3.49953	-4.63216	0.467146	0.0996298	0.458182	0.26906	0.551952	0.430644	0.491583	0.643626
Q9HAU5	Q9HAU5|Q9HAU5-2	UPF2	HUMAN	Regulator of nonsense transcripts 2	NA	29.08	3	2.5	Cytoplasm, perinuclear region {ECO:0000269|PubMed:11073994, ECO:0000269|PubMed:11113196, ECO:0000269|PubMed:11163187}.	-0.44659	0.254291	0.070704	0.307357	0.426547	0.99981	3.92876	2.20559e-08	8.7107e-10	4.37535	5.13676e-08	4.38209e-10	-3.46537	-3.13823	-4.1883	-0.132478	-0.174754	0.987149	0.222948	0.321117	0.70035	0.150027	0.855738
Q7Z6K3	Q7Z6K3|X6R9N0	PTAR1	HUMAN	Protein prenyltransferase alpha subunit repeat-containing protein 1	NA	26.26	2	6.7	NA	-1.36686	0.0842508	0.0275764	0.30669	0.681817	0.99981	5.43854	1.21125e-06	1.4886e-08	6.8054	7.23343e-07	3.91678e-09	-7.69878	-3.83641	-4.74126	-0.0670383	-0.425497	0.135805	-0.161759	-0.0303473	1.42069	0.0138298	1.33915
Q9UG63-2	Q9UG63-2|Q9UG63|TGGT1_226790-t26_1-p1	ABCF2	HUMAN	Isoform 2 of ATP-binding cassette sub-family F member 2	NA	399.72	28	41.4	NA	-1.65662	0.000525038	0.000718212	0.305603	0.414979	0.99981	3.25216	1.43416e-07	2.79773e-09	4.90878	8.83211e-09	1.77832e-10	-3.46201	-2.62693	-4.1439	-0.241204	-0.584304	-0.141214	-0.344483	-0.0872894	1.45808	-0.165457	1.53759
P43007	P43007|P43003|P43003-2|A0A087WT87|A0A087X0U3|P43007-2	SLC1A4	HUMAN	Neutral amino acid transporter A	NA	25.27	2	4.5	Membrane {ECO:0000269|PubMed:17081065}; Multi-pass membrane protein {ECO:0000269|PubMed:17081065}. Melanosome {ECO:0000269|PubMed:17081065}. Note=Identified by mass spectrometry in melanosome fractions from stage I to stage IV.	0.0417983	0.904994	0.205252	0.305601	0.389697	0.99981	3.30476	6.19453e-08	1.63155e-09	3.26296	5.71075e-07	3.15811e-09	-2.83867	-2.32222	-3.3581	0.109056	-0.158498	0.706762	0.477499	0.595292	0.329772	0.449299	0.516836
Q8N108-12	Q8N108-12|Q8N108-13|Q8N108|Q8N108-17|Q8N108-15|Q8N108-18|Q8N108-14|Q8N108-16|Q8N108-19	MIER1	HUMAN	Isoform 2 of Mesoderm induction early response protein 1	NA	18.67	2	2.6	Isoform 1: Nucleus.; Isoform 2: Nucleus.; Isoform 3: Nucleus.; Isoform 4: Cytoplasm.; Isoform 5: Cytoplasm.; Isoform 6: Cytoplasm.	0.195668	0.584364	0.143291	-0.0991197	0.780763	0.99981	4.4492	2.03481e-09	2.63871e-10	4.25354	3.08426e-08	3.16508e-10	-3.82128	-3.40834	-4.76619	0.59807	0.531189	0.275417	0.568255	0.474154	0.274169	0.454768	0.2357
O95985	O95985|O95985-2|O95985-3|F2Z2A5	TOP3B	HUMAN	DNA topoisomerase 3-beta-1	NA	68.8	5	6.9	NA	-2.1905	7.24654e-05	0.000271703	0.305151	0.441928	0.99981	3.41585	1.59766e-07	3.00749e-09	5.60636	3.5513e-09	1.51012e-10	-3.60982	-3.18145	-4.81866	-0.575145	-0.842087	-0.483059	-0.676457	-0.381894	1.71967	-0.376387	1.7531
B4E0T2	B4E0T2|P50542-4|P50542|P50542-3|P50542-2	PEX5	HUMAN	Peroxisomal targeting signal 1 receptor	NA	79.92	5	13.6	NA	-1.11188	0.00331566	0.00225503	0.304571	0.344205	0.99981	3.15135	3.25818e-08	1.10883e-09	4.26324	7.29381e-09	1.68238e-10	-2.80441	-2.83553	-3.5472	-0.199354	-0.385501	0.347353	-0.0456992	0.189624	1.14882	0.0182625	1.25289
Q8TC07-2	Q8TC07-2|Q8TC07-3|Q8TC07|F8WCB5|F8WF35|F8WDJ1|F8WAX5	TBC1D15	HUMAN	Isoform 2 of TBC1 domain family member 15	NA	212.85	14	25.3	Cytoplasm {ECO:0000250}.	-1.44752	0.000909842	0.00095947	0.302914	0.388158	0.99981	3.83052	9.07941e-09	5.31395e-10	5.27804	1.58526e-09	1.51012e-10	-4.0728	-3.12461	-4.4133	-0.0890807	-0.407925	-0.0630835	-0.277333	0.0355965	1.40028	-0.0422895	1.41533
Q96KA5	Q96KA5|Q96KA5-2|G5E9Z2	CLPTM1L	HUMAN	Cleft lip and palate transmembrane protein 1-like protein	NA	65.77	4	9.4	Membrane {ECO:0000305}; Multi-pass membrane protein {ECO:0000305}.	-0.704685	0.0657086	0.0223394	0.302654	0.403869	0.99981	3.49882	4.04284e-08	1.26777e-09	4.2035	3.80153e-08	3.62356e-10	-3.35341	-2.4861	-3.87627	0.165426	-0.166707	0.294686	0.0818508	0.322544	0.873951	0.258249	1.05587
M0QXB4	M0QXB4|O14579|O14579-2|O14579-3|M0R061	COPE	HUMAN	Coatomer protein complex subunit epsilon isoform CRA_g	NA	204.03	12	43.5	NA	-1.06002	0.0407718	0.015075	0.302333	0.528548	0.99981	4.11278	1.75075e-07	3.20155e-09	5.17279	9.637e-08	6.96231e-10	-3.6443	-3.02449	-5.26145	0.0517997	-0.248755	0.181698	-0.0838424	0.171047	1.12586	0.139592	1.26624
TGGT1_269950-t26_1-p1	TGGT1_269950-t26_1-p1	NA	Toxoplasma_gondii_GT1	TGGT1_269950	TGGT1_269950 hypothetical protein	51.51	4	5.8	NA	2.14119	0.0358686	0.0135265	0.157658	0.865902	0.99981	6.72527	1.38466e-06	1.6684e-08	4.58408	0.000374049	1.63921e-06	-4.58027	-4.28028	-8.91179	0.757659	0.549476	0.941077	0.73752	0.782257	-1.44055	0.723629	-1.23952
O95391	O95391	SLU7	HUMAN	Pre-mRNA-splicing factor SLU7	NA	35.69	3	6.9	Nucleus. Cytoplasm. Note=Predominantly nuclear. Shuttling between the nucleus and the cytoplasm is regulated by the CCHC-type zinc finger. Upon UV-C stress stimulus, the nuclear concentration of the protein decreases, affecting alternative splicing. Translocates from the nucleus to the cytoplasm after heat shock cell treatment. Accumulates in cytoplasmic vesicle-like organelles after heat shock t…	0.373304	0.348897	0.0925146	0.301437	0.44671	0.99981	4.28742	1.04517e-08	5.83864e-10	3.91412	2.5627e-07	1.56358e-09	-3.46682	-3.02025	-4.63236	0.56178	0.147882	0.580584	0.411136	0.618068	0.0452928	0.563355	0.369993
Q9UBN4-5	Q9UBN4-5|Q9UBN4|Q9UBN4-2|Q9UBN4-4|Q9UBN4-6|Q9UBN4-3	TRPC4	HUMAN	Isoform Epsilon of Short transient receptor potential channel 4	NA	16.66	2	1.7	Membrane; Multi-pass membrane protein. Cell membrane; Multi-pass membrane protein. Note=Enhanced insertion into the cell membrane after activation of the EGF receptor.	0.182811	0.66211	0.159126	0.114033	0.784686	0.99981	1.43548	0.00155295	1.39642e-05	1.25267	0.0121999	5.20696e-05	-0.935476	-0.448967	-2.02624	0.294044	0.536696	0.0443971	-0.167584	0.430203	-0.171112	0.425711	0.402667
P33240	P33240|P33240-2|E7EWR4|E9PID8	CSTF2	HUMAN	Cleavage stimulation factor subunit 2	NA	62.01	5	10.2	Nucleus {ECO:0000269|PubMed:11598190}. Note=Localized with DDX1 in cleavage bodies.	-1.59953	0.000728384	0.000869784	0.300962	0.424057	0.99981	3.54254	5.53376e-08	1.52231e-09	5.14207	5.31017e-09	1.57858e-10	-3.50225	-2.99953	-4.49583	-0.104165	-0.574555	-0.190707	-0.274039	-0.121171	1.4103	-0.0772976	1.5421
Q96K49	Q96K49|Q96K49-2	TMEM87B	HUMAN	Transmembrane protein 87B	NA	29.2	3	4.8	Golgi apparatus membrane {ECO:0000305|PubMed:26157166}; Multi-pass membrane protein {ECO:0000255}.	-0.0844432	0.812299	0.188504	0.300522	0.404041	0.99981	4.29358	3.115e-09	3.08277e-10	4.37803	2.15414e-08	2.5957e-10	-3.72609	-3.18506	-4.55115	0.381501	0.100692	0.357251	0.243897	0.607914	0.464677	0.544598	0.649841
Q9H910-3	Q9H910-3|Q9H910|A6NGP5|Q9H910-2|B4E1P3|H3BMM8|H3BS08	JPT2	HUMAN	Isoform 3 of Jupiter microtubule associated homolog 2	NA	156.22	9	56.4	Cytoplasm {ECO:0000269|PubMed:15094197}. Nucleus {ECO:0000269|PubMed:15094197}.	-1.20051	0.000780454	0.000888506	0.299545	0.297527	0.99981	3.5996	1.54869e-09	2.37182e-10	4.80011	3.96647e-10	1.51012e-10	-3.34855	-3.35431	-3.88879	0.0486365	-0.332584	0.094966	-0.128392	0.08933	1.1808	0.0432947	1.35833
Q08AD1	Q08AD1|Q08AD1-3|Q08AD1-2	CAMSAP2	HUMAN	Calmodulin-regulated spectrin-associated protein 2	NA	101.39	8	7.4	Cytoplasm, cytoskeleton {ECO:0000269|PubMed:23169647, ECO:0000269|PubMed:24486153, ECO:0000269|PubMed:24706919, ECO:0000269|PubMed:24908486, ECO:0000269|PubMed:27666745, ECO:0000269|PubMed:28814570}. Golgi apparatus {ECO:0000269|PubMed:27666745}. Note=Associated with the minus-end of microtubules and also detected at the centrosomes (PubMed:23169647, PubMed:24486153, PubMed:24908486, PubMed:24706…	-2.36418	1.50211e-05	0.000155814	0.2989	0.414224	0.99981	3.41997	5.98802e-08	1.59584e-09	5.78415	8.74201e-10	1.51012e-10	-4.23416	-3.16835	-4.54443	-0.577146	-0.721144	-0.621118	-1.00135	-0.518462	1.75616	-0.532655	1.84752
O75808	O75808|O75808-2	CAPN15	HUMAN	Calpain-15	NA	282.15	18	21.8	NA	-0.271608	0.433783	0.111226	0.298564	0.39073	0.99981	4.14774	3.07742e-09	3.072e-10	4.41935	1.25191e-08	2.05935e-10	-3.5933	-3.15303	-4.4391	0.351566	0.110713	0.379273	0.130688	0.507971	0.641452	0.438248	0.740293
Q53EL6	Q53EL6|Q53EL6-2	PDCD4	HUMAN	Programmed cell death protein 4	NA	48.18	4	11	Nucleus {ECO:0000250|UniProtKB:Q61823}. Cytoplasm {ECO:0000250|UniProtKB:Q61823}. Note=Shuttles between the nucleus and cytoplasm (By similarity). Predominantly nuclear under normal growth conditions, and when phosphorylated at Ser-457 (PubMed:16357133). {ECO:0000269|PubMed:16357133}.	-0.79595	0.0481294	0.0171539	0.297771	0.429351	0.99981	3.41911	8.52848e-08	1.98526e-09	4.21506	5.91389e-08	4.81457e-10	-3.14192	-2.45384	-3.98903	0.0619037	-0.125053	0.279967	-0.022122	0.287353	1.0538	0.267512	0.98647
Q96HY6	Q96HY6|Q96HY6-2|A0A0A0MRX2	DDRGK1	HUMAN	DDRGK domain-containing protein 1	NA	91.1	4	20.7	Endoplasmic reticulum {ECO:0000269|PubMed:20018847}.	-0.105575	0.863106	0.197658	0.296801	0.629255	0.99981	6.40984	1.78417e-08	7.72217e-10	6.51541	1.22685e-07	8.45424e-10	-5.05464	-4.94247	-7.76809	0.348436	0.263617	0.588009	0.118992	0.519148	0.491361	0.496827	0.695999
Q8WU76	Q8WU76|Q8WU76-2|A0A087WUD7	SCFD2	HUMAN	Sec1 family domain-containing protein 2	NA	272.57	16	28.3	NA	-1.91999	0.00087889	0.000940737	0.295892	0.520535	0.99981	4.16115	9.42544e-08	2.12535e-09	6.08114	8.46752e-09	1.76852e-10	-3.76798	-3.86854	-5.7017	-0.377668	-0.635544	-0.339386	-0.526097	-0.179542	1.61183	-0.243117	1.65829
E9PCW1	E9PCW1|O95249|B4DQA8|O95249-2|K7EJC8|F6RU00	GOSR1	HUMAN	Golgi SNAP receptor complex member 1	NA	140.14	10	51.2	Golgi apparatus membrane {ECO:0000256|PIRNR:PIRNR027109}.	0.964233	0.0165579	0.00726445	0.294317	0.416771	0.99981	4.89288	6.74441e-10	1.78271e-10	3.92865	8.52135e-08	6.34974e-10	-3.82045	-3.74112	-5.01614	0.660738	0.314831	0.697671	0.497163	0.748566	-0.327375	0.69428	-0.200464
Q9NXW2-2	Q9NXW2-2|Q9NXW2|J3KPS0	DNAJB12	HUMAN	Isoform 2 of DnaJ homolog subfamily B member 12	NA	36.7	3	10.3	Endoplasmic reticulum membrane {ECO:0000269|PubMed:21148293, ECO:0000269|PubMed:21150129, ECO:0000269|PubMed:24732912, ECO:0000269|PubMed:27916661}; Single-pass membrane protein {ECO:0000255}. Nucleus membrane {ECO:0000269|PubMed:24732912}; Single-pass membrane protein {ECO:0000305}. Note=Localizes to the endoplasmic reticulum membrane (PubMed:21150129, PubMed:21148293, PubMed:24732912, PubMed:27…	0.683892	0.0835236	0.0273796	0.293889	0.435142	0.99981	4.18572	7.50063e-09	4.74519e-10	3.50183	5.10593e-07	2.86038e-09	-3.06411	-3.15898	-4.42034	0.56542	0.227492	0.712037	0.460545	0.626786	-0.187084	0.647386	0.0951144
E9PCT5	E9PCT5	CAV1	HUMAN	Caveolin	NA	228.59	13	73.6	Cell membrane {ECO:0000256|RuleBase:RU000680, ECO:0000256|SAAS:SAAS00583323}; Peripheral membrane protein {ECO:0000256|RuleBase:RU000680, ECO:0000256|SAAS:SAAS00583323}. Golgi apparatus membrane {ECO:0000256|RuleBase:RU000680}; Peripheral membrane protein {ECO:0000256|RuleBase:RU000680}. Membrane, caveola {ECO:0000256|RuleBase:RU000680, ECO:0000256|SAAS:SAAS00583331}; Peripheral membrane protein …	1.41076	0.0003308	0.000559915	0.293319	0.334587	0.99981	5.34145	2.28028e-11	6.87369e-11	3.93069	9.64161e-09	1.84276e-10	-4.33131	-5.04638	-4.35255	0.685855	0.3517	0.920699	0.591076	0.731481	-0.686993	0.720791	-0.605121
Q9P270	Q9P270|D6REM5	SLAIN2	HUMAN	SLAIN motif-containing protein 2	NA	284.21	20	40.6	Cytoplasm, cytoskeleton. Note=Colocalizes with microtubules. Detected at the plus end of growing microtubules.	-2.48521	1.96392e-06	8.95142e-05	0.292941	0.358667	0.99981	2.98544	5.65281e-08	1.54047e-09	5.47065	3.02544e-10	1.51012e-10	-3.41189	-3.26483	-4.22331	-0.717502	-1.01123	-0.626661	-0.870464	-0.611422	1.78505	-0.636045	1.88956
Q17RL8	Q17RL8|Q76G19|Q76G19-2|V9GYN6	PDZD4	HUMAN	HCG2004980 isoform CRA_e	NA	15.71	2	1.8	NA	0.153236	0.610379	0.14852	0.120722	0.687539	0.99981	4.75239	1.03457e-10	9.72672e-11	4.59915	1.4489e-09	1.51012e-10	-4.05504	-3.97333	-4.72253	0.515319	0.273065	0.581858	0.489668	0.481108	0.224225	0.430068	0.473479
O75113	O75113	N4BP1	HUMAN	NEDD4-binding protein 1	NA	192.02	14	20.7	Nucleus, nucleolus {ECO:0000250}. Nucleus, PML body {ECO:0000250}. Note=Primarily localizes to the nucleolus. Also localizes to the PML nuclear bodies, when desumoylated (By similarity). {ECO:0000250}.	-1.40062	0.000553394	0.000740696	0.292937	0.360081	0.99981	3.04004	4.7243e-08	1.38202e-09	4.44066	4.17583e-09	1.51386e-10	-3.02268	-2.59477	-3.62051	-0.175965	-0.36324	-0.00747947	-0.301196	0.00286446	1.30271	0.0234572	1.41998
Q9BSJ5	Q9BSJ5|Q9BSJ5-3|Q9BSJ5-2|I3L072	C17orf80	HUMAN	Uncharacterized protein C17orf80	NA	25.23	2	3.1	Membrane {ECO:0000305}; Single-pass membrane protein {ECO:0000305}.	-0.0710756	0.826306	0.190889	0.292862	0.37298	0.99981	2.53059	5.52425e-07	7.72623e-09	2.60167	2.96057e-06	1.46538e-08	-1.85481	-1.77594	-2.73918	0.268724	-0.0263126	0.42504	0.255158	0.515935	0.388895	0.419442	0.567827
Q15758	Q15758|M0QXM4|Q15758-2|Q15758-3	SLC1A5	HUMAN	Neutral amino acid transporter B(0)	NA	132.47	9	19	Cell membrane {ECO:0000269|PubMed:8702519, ECO:0000305|PubMed:29872227}; Multi-pass membrane protein {ECO:0000269|PubMed:29872227}. Melanosome. Note=Identified by mass spectrometry in melanosome fractions from stage I to stage IV.	-0.240445	0.436354	0.111754	0.292686	0.346107	0.99981	3.24776	1.47518e-08	6.90121e-10	3.4882	5.31675e-08	4.48461e-10	-2.85219	-2.39697	-3.29388	0.326017	-0.0181502	0.354479	0.232939	0.508867	0.562204	0.410959	0.718847
P46109	P46109	CRKL	HUMAN	Crk-like protein	NA	82.64	6	18.1	NA	-0.719211	0.0287312	0.0112112	0.2921	0.33639	0.99981	3.44152	5.52099e-09	3.92572e-10	4.16073	4.79977e-09	1.55976e-10	-3.05389	-2.82823	-3.67537	0.258976	-0.0537916	0.191363	-0.0190276	0.30526	0.933143	0.267161	1.01666
Q86UW6	Q86UW6|Q86UW6-2	N4BP2	HUMAN	NEDD4-binding protein 2	NA	57.92	5	3.4	Cytoplasm {ECO:0000250}.	-1.95022	0.000247061	0.00047575	0.29088	0.470562	0.99981	3.31875	2.72359e-07	4.44256e-09	5.26897	9.34526e-09	1.82865e-10	-3.42441	-2.88005	-4.60348	-0.367645	-0.691383	-0.31697	-0.52484	-0.268608	1.60586	-0.315701	1.66012
P45974	P45974|P45974-2|Q92995|Q92995-2	USP5	HUMAN	Ubiquitin carboxyl-terminal hydrolase 5	NA	256.25	15	22.1	NA	-1.57472	0.0079644	0.00422244	0.289791	0.574658	0.99981	3.47455	2.75748e-06	3.10582e-08	5.04927	3.06914e-07	1.82693e-09	-3.37872	-2.43296	-4.96891	-0.142283	-0.513653	-0.0956278	-0.303882	-0.138874	1.38554	-0.0991205	1.52595
Q13206	Q13206|E9PIF2	DDX10	HUMAN	Probable ATP-dependent RNA helicase DDX10	NA	50.84	4	6.2	NA	-1.73386	0.00049182	0.000693615	0.289413	0.456273	0.99981	2.97861	6.10274e-07	8.35109e-09	4.71247	2.28486e-08	2.69132e-10	-2.94948	-2.67103	-4.01102	-0.259816	-0.574099	-0.424361	-0.468525	-0.325961	1.16463	0.0825408	1.83928
A0A0A0MT83	A0A0A0MT83|P26440|P26440-2	IVD	HUMAN	Isovaleryl-CoA dehydrogenase mitochondrial	NA	23.55	2	3.9	NA	0.144003	0.678721	0.162534	0.0645339	0.852344	0.99981	1.21923	0.00132028	1.18879e-05	1.07523	0.0101746	4.3448e-05	-0.361348	-0.91853	-1.5715	0.431008	0.060561	0.468106	0.347915	0.129793	0.068378	0.0461807	0.181161
Q9H788	Q9H788|Q9H788-2	SH2D4A	HUMAN	SH2 domain-containing protein 4A	NA	210.62	14	35	Cytoplasm {ECO:0000269|PubMed:18641339}. Note=Located at podocyte foot processes. {ECO:0000250}.	-1.58885	0.00197922	0.00160088	0.288939	0.495789	0.99981	4.10072	4.1839e-08	1.29323e-09	5.68957	6.91745e-09	1.6657e-10	-4.65795	-3.1442	-4.83762	-0.0519404	-0.591478	-0.210862	-0.211474	0.037888	1.39191	-0.225236	1.56071
Q99961	Q99961|Q99961-3|Q99961-2	SH3GL1	HUMAN	Endophilin-A2	NA	163	12	28.2	Cytoplasm {ECO:0000250}. Early endosome membrane {ECO:0000250}; Peripheral membrane protein {ECO:0000250}. Cell projection, podosome {ECO:0000269|PubMed:23285027}. Note=Associated with postsynaptic endosomes in hippocampal neurons. {ECO:0000250}.	-1.75856	0.00175322	0.00148243	0.288878	0.531079	0.99981	3.91455	1.96953e-07	3.48827e-09	5.67312	2.00902e-08	2.50474e-10	-4.03566	-3.06855	-5.2468	-0.215833	-0.577664	-0.241857	-0.404992	-0.185129	1.47194	-0.166983	1.64028
P04181	P04181|P04181-2	OAT	HUMAN	Ornithine aminotransferase mitochondrial	NA	82.38	6	17.7	Mitochondrion matrix {ECO:0000269|PubMed:23076989}.	-0.500172	0.0955038	0.0307166	0.288344	0.319056	0.99981	1.44521	5.24373e-05	4.9896e-07	1.94539	1.59835e-05	7.42193e-08	-1.06518	-1.07698	-1.60405	0.241342	-0.167901	0.351295	-0.0158308	0.137951	0.657629	0.0553242	0.735672
Q13325	Q13325|Q13325-2	IFIT5	HUMAN	Interferon-induced protein with tetratricopeptide repeats 5	NA	139.68	8	21.7	Cell projection, ruffle membrane {ECO:0000269|PubMed:23317505}. Note=Colocalized with DDX58/RIG-I at cell surface ruffles. Localizes to actin-rich protrusions from the apical cell surface.	-1.88126	0.000708275	0.00085829	0.288131	0.512028	0.99981	3.70967	2.0794e-07	3.62729e-09	5.59092	1.32453e-08	2.10999e-10	-4.10164	-2.91494	-4.93043	-0.380952	-0.576573	-0.270155	-0.54503	-0.288545	1.55089	-0.151027	1.66629
Q96AM1	Q96AM1	MRGPRF	HUMAN	Mas-related G-protein coupled receptor member F	NA	120.19	6	30.3	Cell membrane; Multi-pass membrane protein.	0.673357	0.0909393	0.0294762	0.287823	0.449236	0.99981	5.38781	3.78156e-10	1.58516e-10	4.71445	1.75602e-08	2.33633e-10	-4.62599	-4.00962	-5.56106	0.57381	0.257955	0.774206	0.477569	0.70361	-0.0229806	0.570714	-0.0125629
G5E9E7	G5E9E7|Q07157-2|A0A087X0K9	TJP1	HUMAN	Tight junction protein 1 (Zona occludens 1), isoform CRA_e	NA	883.49	52	41	NA	-3.74413	0.00033061	0.000559915	0.287453	0.71732	0.99981	4.02626	5.33917e-05	5.07328e-07	7.77038	3.16942e-07	1.87924e-09	-6.8002	-3.13584	-6.88624	-1.42506	-2.08703	-1.78267	-1.65022	-1.35819	2.09617	-1.75876	2.22974
Q9NVM9	Q9NVM9|Q9NVM9-2	INTS13	HUMAN	Integrator complex subunit 13	NA	62.99	5	8	Nucleus {ECO:0000269|PubMed:23904267}. Cytoplasm {ECO:0000269|PubMed:23097494, ECO:0000269|PubMed:23904267}. Note=Nuclear location is required for recruitment of dynein motors to nuclear envelope at G2/M. {ECO:0000269|PubMed:17974005}.	-0.675153	0.0904222	0.0293425	0.286384	0.451841	0.99981	3.90046	2.03115e-08	8.28273e-10	4.57562	2.54315e-08	2.85231e-10	-3.224	-3.10271	-4.53453	0.241702	-0.0373166	0.316146	0.0246503	0.292645	0.873801	0.269711	1.03661
P62316	P62316|K7ERG4|P62316-2	SNRPD2	HUMAN	Small nuclear ribonucleoprotein Sm D2	NA	47.08	3	22.8	Cytoplasm, cytosol {ECO:0000269|PubMed:18984161}. Nucleus {ECO:0000269|PubMed:11991638, ECO:0000269|PubMed:26912367, ECO:0000269|PubMed:28076346, ECO:0000269|PubMed:28502770, ECO:0000269|PubMed:28781166}. Note=SMN-mediated assembly into core snRNPs occurs in the cytosol before SMN-mediated transport to the nucleus to be included in spliceosomes. {ECO:0000305}.	-1.15428	0.0107364	0.00520953	0.286375	0.473807	0.99981	3.36069	2.14336e-07	3.71228e-09	4.51497	5.42791e-08	4.53993e-10	-3.08079	-2.55154	-4.22245	0.182198	-0.313005	0.0753259	-0.108221	0.112509	1.13802	-0.0669871	1.32207
P28289	P28289	TMOD1	HUMAN	Tropomodulin-1	NA	26.71	2	8	Cytoplasm, cytoskeleton {ECO:0000269|PubMed:25250574}. Note=In myofibrils with sarcomeric structure, localizes to the pointed end of actin thin filaments (PubMed:25250574). {ECO:0000269|PubMed:25250574}.	-2.02554	0.00263096	0.00194472	0.286056	0.609697	0.99981	3.50614	6.10597e-06	6.46228e-08	5.53168	2.78375e-07	1.68151e-09	-3.70521	-2.54146	-5.36623	-0.462612	-0.756899	-0.28489	-0.544873	-0.237697	1.57124	-0.474123	1.75018
O94964-2	O94964-2|O94964|O94964-4|X6R3R3|O94964-3	SOGA1	HUMAN	Isoform 2 of Protein SOGA1	NA	122.77	11	7.5	C-terminal 80 kDa form: Secreted {ECO:0000250}. Note=Secreted in primary hepatocyte-conditioned media. {ECO:0000250}.	-1.83003	0.000235919	0.000465418	0.285431	0.448639	0.99981	3.37241	1.01264e-07	2.20129e-09	5.20244	4.71185e-09	1.5526e-10	-3.4679	-2.93163	-4.4662	-0.302392	-0.522847	-0.258968	-0.547027	-0.169552	1.52381	-0.267112	1.63724
Q9UDT6	Q9UDT6|Q9UDT6-2	CLIP2	HUMAN	CAP-Gly domain-containing linker protein 2	NA	31.29	2	2.4	Cytoplasm {ECO:0000250|UniProtKB:O55156}. Cytoplasm, cytoskeleton {ECO:0000250|UniProtKB:Q9Z0H8}. Note=Localizes preferentially to the ends of tyrosinated microtubules. {ECO:0000250|UniProtKB:Q9Z0H8}.	-2.19322	9.7387e-05	0.00030053	0.285273	0.485583	0.99981	3.17878	5.32463e-07	7.48787e-09	5.372	8.89984e-09	1.78473e-10	-3.61475	-2.75303	-4.55922	-0.431482	-0.663416	-0.544584	-0.83423	-0.441102	1.7288	-0.437034	1.73054
P78318	P78318|A0A1W2PR95	IGBP1	HUMAN	Immunoglobulin-binding protein 1	NA	288.64	16	51.6	Cytoplasm {ECO:0000305}.	-1.49722	0.00865869	0.00446536	0.284936	0.567197	0.99981	4.99161	2.80126e-08	1.00864e-09	6.48882	1.01634e-08	1.87921e-10	-5.1016	-3.79841	-6.23548	-0.140536	-0.40935	-0.0947806	-0.267633	0.0174344	1.39126	0.00365994	1.49606
Q9Y2L5	Q9Y2L5|J3QQJ5|Q9Y2L5-2|J3KSL8|J3QSA1	TRAPPC8	HUMAN	Trafficking protein particle complex subunit 8	NA	204.91	13	12.8	Golgi apparatus, cis-Golgi network {ECO:0000250}.	-0.87509	0.0232954	0.00950608	0.284293	0.419063	0.99981	3.83767	9.33376e-09	5.38999e-10	4.71276	6.71196e-09	1.66161e-10	-3.40025	-3.11017	-4.38666	0.151671	-0.190634	0.225615	0.0326604	0.2461	1.06607	0.19784	1.09473
TGGT1_305750-t26_1-p1	TGGT1_305750-t26_1-p1	NA	Toxoplasma_gondii_GT1	TGGT1_305750	TGGT1_305750 putative nucleolar gtp-binding protein 2	14.69	2	3.2	NA	0.11943	0.782194	0.183031	0.294483	0.498691	0.99981	1.62214	0.000783412	7.09729e-06	1.50271	0.00500427	2.1476e-05	-0.213515	-1.7661	-1.85977	0.376846	0.210948	0.733528	-0.115229	0.172678	0.147639	0.0863176	0.298187
P51572-2	P51572-2|P51572	BCAP31	HUMAN	Isoform 2 of B-cell receptor-associated protein 31	NA	58.79	4	12.1	Endoplasmic reticulum membrane {ECO:0000269|PubMed:9334338, ECO:0000269|PubMed:9396746}; Multi-pass membrane protein {ECO:0000255}. Endoplasmic reticulum-Golgi intermediate compartment membrane {ECO:0000269|PubMed:11042173, ECO:0000269|PubMed:9396746}; Multi-pass membrane protein {ECO:0000255}. Note=May shuttle between the ER and the intermediate compartment/cis-Golgi complex. {ECO:0000269|PubMed…	-0.120018	0.797668	0.185761	0.284116	0.546299	0.99981	4.96656	1.50566e-08	6.98092e-10	5.08658	9.51925e-08	6.91694e-10	-4.0162	-3.70273	-5.77397	0.374887	0.0887337	0.53144	0.28088	0.532283	0.729445	0.437081	0.448437
Q8TCT9-2	Q8TCT9-2|Q8TCT9-4|Q8TCT9|Q8TCT9-5|A0A0C4DGU3	HM13	HUMAN	Isoform 2 of Minor histocompatibility antigen H13	NA	39.03	3	5.6	Endoplasmic reticulum membrane {ECO:0000269|PubMed:15998642}; Multi-pass membrane protein {ECO:0000305}. Membrane {ECO:0000269|PubMed:12077416, ECO:0000269|PubMed:15385547}; Multi-pass membrane protein {ECO:0000305}; Lumenal side {ECO:0000269|PubMed:12077416, ECO:0000269|PubMed:15385547}.; Isoform 4: Cell membrane {ECO:0000250|UniProtKB:Q9D8V0}; Multi-pass membrane protein {ECO:0000250|UniProtKB:…	-0.0690132	0.863725	0.197748	0.283689	0.484467	0.99981	3.5301	1.44465e-07	2.81133e-09	3.59911	8.96085e-07	4.76078e-09	-2.58134	-2.54419	-4.10586	0.396083	0.106107	0.475007	0.23245	0.53739	0.492967	0.40339	0.550995
Q9H5V9	Q9H5V9|Q9H5V9-3|Q9H5V9-2	CXorf56	HUMAN	UPF0428 protein CXorf56	NA	60.61	3	17.1	Nucleus {ECO:0000269|PubMed:29374277}. Cytoplasm {ECO:0000250|UniProtKB:Q8VDP2}. Note=Detected in the nucleus and cell soma of various neuronal types. {ECO:0000250|UniProtKB:Q8VDP2}.	1.47555	0.000514606	0.000712909	0.283676	0.395006	0.99981	5.406	6.68057e-11	8.8085e-11	3.93045	3.1048e-08	3.17735e-10	-4.51858	-4.22253	-5.1868	0.610076	0.359702	0.704023	0.599665	0.666186	-0.894518	1.07315	-0.529866
Q12849	Q12849|F5H5I6|Q12849-5	GRSF1	HUMAN	G-rich sequence factor 1	NA	91.89	6	19.5	Cytoplasm. Mitochondrion matrix, mitochondrion nucleoid {ECO:0000269|PubMed:25683715}. Note=Localizes to mitochondrial RNA granules found in close proximity to the mitochondrial nucleoids. {ECO:0000269|PubMed:25683715}.	-0.597952	0.0570462	0.019825	0.283454	0.340484	0.99981	2.47339	2.2111e-07	3.79692e-09	3.07134	1.41726e-07	9.43898e-10	-1.97534	-2.06893	-2.62325	0.14869	-0.106807	0.458253	0.041667	0.183996	0.754035	0.212595	0.943636
Q16352	Q16352	INA	HUMAN	Alpha-internexin	NA	95.76	6	13.4	NA	-2.41515	0.000205281	0.000424215	0.283281	0.560919	0.99981	2.75521	1.72663e-05	1.71579e-07	5.17036	1.1776e-07	8.16514e-10	-3.90223	-2.01625	-4.20115	-0.571359	-0.857329	-0.708018	-0.94523	-0.657885	1.78364	-0.534731	1.81067
O94888	O94888|C9JAT7	UBXN7	HUMAN	UBX domain-containing protein 7	NA	13.48	2	5.5	Nucleus {ECO:0000269|PubMed:22537386}.	0.110095	0.898776	0.204107	0.22148	0.798215	0.99981	5.14435	1.10332e-05	1.11873e-07	5.03426	8.09858e-05	3.62181e-07	-5.05702	-2.29705	-7.00702	0.396025	-0.130997	0.13342	0.402686	0.567716	0.167312	0.332137	0.327148
TGGT1_249270-t26_1-p1	TGGT1_249270-t26_1-p1	NA	Toxoplasma_gondii_GT1	TGGT1_249270	TGGT1_249270 putative protein disulfide isomerase-related protein (provisional)	18.02	2	3.8	NA	0.109033	0.749329	0.17648	0.0473899	0.889367	0.99981	3.14776	7.94202e-08	1.89701e-09	3.03873	9.34148e-07	4.93577e-09	-2.48056	-2.2308	-3.4379	0.493754	0.334781	0.366225	0.433121	0.417833	0.216036	0.447553	0.428581
Q03701	Q03701	CEBPZ	HUMAN	CCAAT/enhancer-binding protein zeta	NA	45.75	4	4.8	Nucleus.	-1.32134	0.0195399	0.00829255	0.283241	0.578114	0.99981	3.48466	2.2996e-06	2.62171e-08	4.806	4.62265e-07	2.62014e-09	-3.26344	-2.34705	-4.83877	0.0118527	-0.252712	0.0444717	-0.310631	-0.0467616	1.23182	-0.00328278	1.414
P53677	P53677|P53677-2|E7ER80	AP3M2	HUMAN	AP-3 complex subunit mu-2	NA	31.73	2	8.8	Golgi apparatus. Cytoplasmic vesicle membrane {ECO:0000250}; Peripheral membrane protein {ECO:0000250}; Cytoplasmic side {ECO:0000250}. Note=Component of the coat surrounding the cytoplasmic face of coated vesicles located at the Golgi complex. {ECO:0000250}.	-0.732758	0.0269928	0.010678	0.282939	0.35369	0.99981	2.36574	5.0061e-07	7.14872e-09	3.0985	1.74323e-07	1.12705e-09	-2.45215	-1.85092	-2.21853	0.0168206	-0.166915	0.102473	-0.0152103	0.187459	0.695061	0.460753	1.15421
Q9Y2W2	Q9Y2W2	WBP11	HUMAN	WW domain-binding protein 11	NA	14.98	2	3.5	Nucleus. Cytoplasm. Note=Predominantly located in the nucleus with granular heterogeneous distribution. Excluded from nucleoli in interphase cells, distributed throughout cytoplasm in dividing cells. Colocalized with SC35 and U2B in the nucleus. In the cytoplasm, associates with the intermediate filament protein vimentin.	0.106644	0.908714	0.205881	0.203617	0.826827	0.99981	1.67667	0.0573458	0.000503224	1.57003	0.126378	0.00053217	-2.60888	1.07609	-3.31756	1.3506	-0.0681238	-0.448013	-0.219334	-0.42891	-0.114706	-0.23412	0.0211939
Q15111	Q15111|A0A0A0MT40|Q9UPR0|Q9UPR0-3|Q15111-2|Q9UPR0-2	PLCL1	HUMAN	Inactive phospholipase C-like protein 1	NA	13.33	2	1.9	Cytoplasm {ECO:0000250}.	0.106075	0.766995	0.180104	0.205892	0.567044	0.99981	4.46323	2.08192e-09	2.64906e-10	4.35716	2.45365e-08	2.79689e-10	-3.87768	-3.59926	-4.47215	-0.00421178	0.0671212	0.946021	0.481498	0.720067	0.334251	0.25893	0.414003
Q9Y6B6	Q9Y6B6|D6RDB2|Q9H029	SAR1B	HUMAN	GTP-binding protein SAR1b	NA	110.88	7	37.3	Endoplasmic reticulum membrane {ECO:0000250}; Peripheral membrane protein {ECO:0000250}. Golgi apparatus, Golgi stack membrane {ECO:0000250}; Peripheral membrane protein {ECO:0000250}. Note=Associated with the endoplasmic reticulum and Golgi stacks, in particular in the juxta-nuclear Golgi region. {ECO:0000250}.	-1.22648	0.00329424	0.00224846	0.282779	0.423166	0.99981	3.57095	2.33287e-08	9.02383e-10	4.79743	5.65114e-09	1.58955e-10	-3.52703	-2.83034	-4.19456	-0.00640267	-0.215688	0.121629	-0.242604	0.054922	1.25174	0.0443851	1.30849
Q9NS23-5	Q9NS23-5|Q9NS23|Q9NS23-2|Q9NS23-4|Q9NS23-3	RASSF1	HUMAN	Isoform E of Ras association domain-containing protein 1	NA	27.02	3	7.2	Isoform A: Cytoplasm, cytoskeleton. Cytoplasm, cytoskeleton, microtubule organizing center, centrosome. Cytoplasm, cytoskeleton, spindle. Cytoplasm, cytoskeleton, spindle pole. Nucleus. Note=Localizes to cytoplasmic microtubules during interphase, to bipolar centrosomes associated with microtubules during prophase, to spindle fibers and spindle poles at metaphase and anaphase, to the midzone duri…	-1.25694	0.00178916	0.00150248	0.282625	0.395637	0.99981	3.56109	1.15565e-08	6.19399e-10	4.81803	2.53808e-09	1.51012e-10	-3.46531	-2.9642	-4.13249	0.0486615	-0.341934	0.0300385	-0.142466	0.0347913	1.29245	0.0482095	1.30228
P28288	P28288|P28288-2|P28288-3	ABCD3	HUMAN	ATP-binding cassette sub-family D member 3	NA	334.53	20	32	Peroxisome membrane {ECO:0000269|PubMed:10704444}; Multi-pass membrane protein {ECO:0000255|PROSITE-ProRule:PRU00441, ECO:0000269|PubMed:10704444}.	-1.45302	0.0033816	0.00229097	0.282304	0.499767	0.99981	4.47849	1.22814e-08	6.34533e-10	5.93151	3.50872e-09	1.51012e-10	-4.3951	-3.65373	-5.49808	-0.17827	-0.439976	-0.00814385	-0.198917	0.0742694	1.42259	-0.0364223	1.40917
P41091	P41091|Q2VIR3|Q2VIR3-2|F8W810	EIF2S3	HUMAN	Eukaryotic translation initiation factor 2 subunit 3	NA	160.91	12	35.5	NA	-1.24568	0.00447472	0.00280924	0.282004	0.451686	0.99981	3.17417	1.93537e-07	3.45095e-09	4.41985	3.18893e-08	3.23572e-10	-3.12462	-2.39043	-3.91292	0.0105176	-0.320206	-0.0627008	-0.180779	0.186811	1.25441	-0.00858186	1.29998
Q9H0W8	Q9H0W8|Q9H0W8-2	SMG9	HUMAN	Protein SMG9	NA	90.66	6	14.6	NA	-1.91018	1.99072e-05	0.000169603	0.280019	0.358734	0.99981	3.02041	2.87678e-08	1.01956e-09	4.93059	6.32163e-10	1.51012e-10	-3.27329	-2.93245	-3.76108	-0.388509	-0.73577	-0.213645	-0.427999	-0.288761	1.56908	-0.316545	1.64755
A0A087X266	A0A087X266|Q9BXJ8|Q9BXJ8-2|A0A024R4K9	TMEM120A	HUMAN	Transmembrane protein 120A	NA	36.6	2	5.6	NA	0.467557	0.298938	0.081147	0.279685	0.528793	0.99981	4.28404	4.35302e-08	1.32494e-09	3.81648	1.30166e-06	6.72343e-09	-2.96797	-3.22687	-4.86952	0.541796	0.233011	0.6458	0.399452	0.579911	0.0547394	0.61616	0.201979
P49327	P49327|A0A0U1RQF0	FASN	HUMAN	Fatty acid synthase	NA	1297.59	76	40.5	Cytoplasm {ECO:0000269|PubMed:17081065}. Melanosome {ECO:0000269|PubMed:17081065}. Note=Identified by mass spectrometry in melanosome fractions from stage I to stage IV.	-2.40104	1.72753e-05	0.000160239	0.279545	0.457241	0.99981	3.19266	1.89126e-07	3.39047e-09	5.5937	1.89863e-09	1.51012e-10	-3.72766	-3.03922	-4.58635	-0.611437	-0.944464	-0.60193	-0.798119	-0.514096	1.7791	-0.639524	1.83949
Q8N983-7	Q8N983-7|Q8N983-6|Q8N983|Q8N983-2|B1AL05|Q8N983-3|Q8N983-4|M0R051	MRPL43	HUMAN	Isoform 6 of 39S ribosomal protein L43 mitochondrial	NA	22.7	2	5.3	Mitochondrion {ECO:0000269|PubMed:25278503, ECO:0000269|PubMed:25838379, ECO:0000269|PubMed:28892042}.	0.0969812	0.812872	0.188586	-0.183632	0.654906	0.99981	2.17848	3.39968e-05	3.28011e-07	2.0815	0.000276751	1.21705e-06	-1.09123	-1.69337	-2.84217	0.276613	0.53044	0.557599	0.442596	0.172879	0.0783266	0.204454	0.333484
Q96JQ0	Q96JQ0	DCHS1	HUMAN	Protocadherin-16	NA	36.14	3	1	Cell membrane {ECO:0000250}; Single-pass type I membrane protein {ECO:0000250}. Note=In the embryonic cortex, FAT4 and DCHS1 accumulated at the cell-cell boundaries located apical to the adherens junction. {ECO:0000250}.	0.0960192	0.773378	0.181407	-0.134708	0.686692	0.99981	3.94433	3.98121e-09	3.37716e-10	3.84831	4.64042e-08	4.09522e-10	-3.46791	-3.00346	-4.14137	0.286669	0.460074	0.300089	0.622837	0.463084	0.177069	0.577148	0.444388
Q15382	Q15382|C9J931	RHEB	HUMAN	GTP-binding protein Rheb	NA	101.8	7	33.1	Endomembrane system {ECO:0000269|PubMed:22002721, ECO:0000305}; Lipid-anchor {ECO:0000269|PubMed:22002721, ECO:0000305}; Cytoplasmic side {ECO:0000269|PubMed:15489334, ECO:0000305}. Golgi apparatus membrane {ECO:0000269|PubMed:22002721}; Lipid-anchor {ECO:0000305|PubMed:22002721}; Cytoplasmic side {ECO:0000305|PubMed:22002721}. Cytoplasm, cytosol {ECO:0000269|PubMed:22002721}. Endoplasmic reticul…	-1.3335	0.000733601	0.000871366	0.279303	0.37535	0.99981	3.20129	2.13259e-08	8.542e-10	4.53479	2.69193e-09	1.51012e-10	-3.18871	-2.73801	-3.69307	-0.0820339	-0.436071	0.00612607	-0.133151	0.0563466	1.2806	-0.00167072	1.37578
O95864	O95864|O95864-3|O95864-2|O95864-4	FADS2	HUMAN	Fatty acid desaturase 2	NA	51.32	4	9.2	Endoplasmic reticulum membrane {ECO:0000305}; Multi-pass membrane protein {ECO:0000305}.	-1.65489	0.000686735	0.000843945	0.279288	0.469137	0.99981	3.4262	1.1263e-07	2.36923e-09	5.08109	8.5164e-09	1.76852e-10	-3.75914	-2.70259	-4.28949	-0.273844	-0.515612	-0.161265	-0.358048	-0.0518061	1.44558	-0.143254	1.54913
I3L4C2	I3L4C2|Q9UQB8|Q9UQB8-2|Q9UQB8-5|Q9UQB8-6|Q9UQB8-4|Q9UQB8-3|B4DWA1	BAIAP2	HUMAN	Brain-specific angiogenesis inhibitor 1-associated protein 2	NA	25.28	2	6.3	NA	-0.773691	0.0249121	0.0100248	0.279064	0.377479	0.99981	3.62562	4.9228e-09	3.71607e-10	4.39932	4.09198e-09	1.51386e-10	-3.60567	-2.92844	-3.64433	0.10621	-0.333383	0.363366	0.240878	0.222339	0.949101	0.239331	1.0639
Q9UK76-2	Q9UK76-2|Q9UK76|J3KT51|Q9UK76-3	JPT1	HUMAN	Isoform 2 of Jupiter microtubule associated homolog 1	NA	37.34	2	22	Nucleus {ECO:0000269|PubMed:21323578}. Cytoplasm {ECO:0000269|PubMed:25169422}.	-1.93678	0.000571624	0.000752818	0.278837	0.52672	0.99981	5.17846	3.97461e-09	3.37716e-10	7.11524	7.09214e-10	1.51012e-10	-6.17842	-4.32773	-5.89868	-0.301891	-0.739941	-0.42293	-0.397355	-0.235664	1.53045	-0.19876	1.76349
O75381	O75381|O75381-2	PEX14	HUMAN	Peroxisomal membrane protein PEX14	NA	119.15	7	28.9	Peroxisome membrane {ECO:0000269|PubMed:19197237}; Peripheral membrane protein {ECO:0000269|PubMed:19197237}; Cytoplasmic side {ECO:0000269|PubMed:19197237}.	-2.04719	0.00324619	0.00222742	0.278617	0.632864	0.99981	4.35338	8.8995e-07	1.14226e-08	6.40057	8.14946e-08	6.15389e-10	-4.75641	-3.19819	-6.19379	-0.489335	-0.605134	-0.177867	-0.677592	-0.402541	1.60904	-0.381241	1.75984
P14373	P14373|P14373-2	TRIM27	HUMAN	Zinc finger protein RFP	NA	41.67	3	8.1	Nucleus {ECO:0000269|PubMed:17156811}. Cytoplasm {ECO:0000269|PubMed:17156811}. Nucleus, PML body {ECO:0000250}. Early endosome {ECO:0000269|PubMed:1437549, ECO:0000269|PubMed:23452853, ECO:0000269|PubMed:9247190}. Note=Nuclear or cytoplasmic depending on the cell type (By similarity). Colocalized with PML and EIF3S6 in nuclear bodies. Recruited to retromer-containing endosomes via interaction wi…	-0.560557	0.12068	0.0375371	0.27823	0.424718	0.99981	4.08758	3.86587e-09	3.36362e-10	4.64814	7.11174e-09	1.67204e-10	-3.73981	-3.11854	-4.43509	0.280675	0.0843144	0.391325	0.00542498	0.233026	0.874747	0.387373	0.892566
Q16584	Q16584|Q16584-2|E9PID4	MAP3K11	HUMAN	Mitogen-activated protein kinase kinase kinase 11	NA	22.18	2	2.8	Cytoplasm, cytoskeleton, microtubule organizing center, centrosome {ECO:0000269|PubMed:12529434}. Note=Location is cell cycle dependent.	0.085298	0.810852	0.188268	0.246828	0.492159	0.99981	4.38195	2.49137e-09	2.80143e-10	4.29665	2.77199e-08	2.98632e-10	-4.25633	-3.06286	-4.30351	0.405765	0.212798	0.644524	0.30897	0.524224	0.382193	0.456335	0.462635
Q13155	Q13155|A8MU58|F8W950|F8WCL2	AIMP2	HUMAN	Aminoacyl tRNA synthase complex-interacting multifunctional protein 2	NA	110.88	7	28.7	Cytoplasm, cytosol {ECO:0000269|PubMed:19289464}. Nucleus {ECO:0000250|UniProtKB:Q8R010}. Note=Following DNA damage, dissociates from the aminoacyl-tRNA synthase complex and translocates from the cytoplasm to the nucleus. {ECO:0000250|UniProtKB:Q8R010}.	-1.75486	0.000772509	0.000886653	0.277939	0.502507	0.99981	3.24409	4.94652e-07	7.08138e-09	4.99895	2.51263e-08	2.82777e-10	-3.44478	-2.54418	-4.3889	-0.237009	-0.571701	-0.252333	-0.414569	-0.108437	1.49825	-0.263004	1.58108
Q13443	Q13443	ADAM9	HUMAN	Disintegrin and metalloproteinase domain-containing protein 9	NA	36.76	2	4.7	Isoform 1: Cell membrane {ECO:0000269|PubMed:8647900}; Single-pass type I membrane protein {ECO:0000255}.; Isoform 2: Secreted {ECO:0000269|PubMed:12054541}.	0.673692	0.146519	0.0440423	0.277604	0.53568	0.99981	4.6481	1.83647e-08	7.84805e-10	3.97441	9.20398e-07	4.87413e-09	-3.83006	-3.07606	-5.11916	0.595651	0.208953	0.62467	0.515181	0.757545	-0.133003	0.580818	0.064962
O60858-3	O60858-3|O60858	TRIM13	HUMAN	Isoform 3 of E3 ubiquitin-protein ligase TRIM13	NA	28.88	2	7	Endoplasmic reticulum membrane {ECO:0000269|PubMed:17314412, ECO:0000269|PubMed:21333377, ECO:0000269|PubMed:22178386, ECO:0000269|PubMed:25152375}; Single-pass membrane protein {ECO:0000269|PubMed:17314412, ECO:0000269|PubMed:21333377, ECO:0000269|PubMed:22178386}. Note=Concentrates and colocalizes with p62/SQSTM1 and ZFYVE1 at the perinuclear endoplasmic reticulum.	-0.0699327	0.922719	0.208836	0.277188	0.701373	0.99981	6.07814	2.32314e-07	3.9354e-09	6.14807	1.5448e-06	7.9243e-09	-4.98759	-4.00845	-7.76416	0.371483	0.220011	0.500021	0.208413	0.538678	0.545583	0.555415	0.577081
P49736	P49736	MCM2	HUMAN	DNA replication licensing factor MCM2	NA	32.72	3	3.2	Nucleus {ECO:0000269|PubMed:8175912}.	-0.983177	0.00774104	0.00413172	0.276241	0.393209	0.99981	2.66601	2.56864e-07	4.23264e-09	3.64918	5.23499e-08	4.43622e-10	-2.59446	-2.06582	-2.98847	-0.0645791	-0.253484	0.400573	-0.0661509	0.109202	0.958834	0.020499	1.24037
Q9UKA4	Q9UKA4	AKAP11	HUMAN	A-kinase anchor protein 11	NA	656.52	39	28.3	Cytoplasm. Cytoplasm, cytoskeleton, microtubule organizing center, centrosome. Note=Cytoplasmic in premeiotic pachytene spermatocytes and in the centrosome of developing postmeiotic germ cells, while a midpiece/centrosome localization was found in elongating spermatocytes and mature sperm.	-2.0867	7.85214e-05	0.000278724	0.275283	0.469643	0.99981	4.14653	9.81097e-09	5.57154e-10	6.23324	5.81752e-10	1.51012e-10	-4.5685	-3.72301	-5.29796	-0.472315	-0.758315	-0.411306	-0.558832	-0.295628	1.65719	-0.353914	1.74963
Q2LD37	Q2LD37|Q2LD37-4|Q2LD37-7|Q2LD37-6|Q2LD37-2	KIAA1109	HUMAN	Uncharacterized protein KIAA1109	NA	43.55	4	0.8	Membrane {ECO:0000255}; Single-pass membrane protein {ECO:0000255}.	0.0797685	0.813737	0.188737	-0.166634	0.623866	0.99981	3.76705	8.46821e-09	5.09994e-10	3.68728	9.28039e-08	6.77951e-10	-3.21945	-2.84378	-4.06126	0.343009	0.474585	0.377796	0.643113	0.454246	0.204764	0.393811	0.42013
P06493	P06493|A0A024QZP7|P06493-2|A0A087WZZ9|TGGT1_218220-t26_1-p1|G3V317	CDK1	HUMAN	Cyclin-dependent kinase 1	NA	156.19	11	45.7	Nucleus. Cytoplasm. Mitochondrion. Cytoplasm, cytoskeleton, microtubule organizing center, centrosome {ECO:0000269|PubMed:14654843}. Cytoplasm, cytoskeleton, spindle. Note=Cytoplasmic during the interphase. Colocalizes with SIRT2 on centrosome during prophase and on splindle fibers during metaphase of the mitotic cell cycle. Reversibly translocated from cytoplasm to nucleus when phosphorylated be…	-1.47184	0.000802013	0.00090121	0.275136	0.432368	0.99981	3.20092	7.90692e-08	1.89285e-09	4.67276	7.1567e-09	1.67801e-10	-3.56094	-2.51397	-3.7426	-0.0823541	-0.463794	-0.0616035	-0.229644	-0.0308773	1.36657	-0.111496	1.43394
Q96PY6-3	Q96PY6-3|Q96PY6-6	NEK1	HUMAN	Isoform 3 of Serine/threonine-protein kinase Nek1	NA	352.08	24	21.2	Nucleus {ECO:0000269|PubMed:15604234, ECO:0000305|PubMed:21211617}. Cytoplasm, cytoskeleton, microtubule organizing center, centrosome {ECO:0000250|UniProtKB:P51954}. Cytoplasm {ECO:0000269|PubMed:18843199}. Note=Associated with the pericentriolar material (PubMed:21211617). Localizes to centrosome during interphase and mitosis (By similarity). Translocated from cytoplasm to discrete nuclear foci…	-3.35708	0.000887772	0.000947642	0.273926	0.73253	0.99981	3.26259	0.000398507	3.64342e-06	6.61967	2.1515e-06	1.08194e-08	-4.24128	-2.81723	-7.00702	-1.28764	-2.06212	-1.75176	-1.33758	-1.10118	1.79958	-1.5631	2.06274
P23919	P23919|P23919-2	DTYMK	HUMAN	Thymidylate kinase	NA	25.73	2	8.4	NA	-1.02723	0.0213566	0.00887308	0.273816	0.498141	0.99981	2.16323	2.9449e-05	2.86007e-07	3.19046	3.27769e-06	1.61454e-08	-1.88601	-1.7876	-2.70895	-0.219521	-0.276796	0.928231	-0.199421	-0.25995	0.983458	-0.305932	1.14242
O00139-2	O00139-2|O00139-4|O00139|O00139-5|O00139-1	KIF2A	HUMAN	Isoform 2 of Kinesin-like protein KIF2A	NA	90.35	7	11.3	Cytoplasm {ECO:0000250}. Cytoplasm, cytoskeleton, microtubule organizing center, centrosome. Cytoplasm, cytoskeleton, spindle pole. Cytoplasm, cytoskeleton, spindle. Note=Localized to the spindle microtubules and spindle poles from prophase to metaphase. Efficient targeting to spindle microtubules and spindle poles requires the kinase activity of PLK1. Recruited to mitotic spindles by interaction…	-1.17571	0.0136411	0.0062759	0.273391	0.51925	0.99981	2.64161	6.2172e-06	6.56972e-08	3.81732	7.7386e-07	4.16963e-09	-2.63264	-1.63012	-3.55541	0.014802	-0.297885	-0.0296607	-0.177789	0.0644878	1.19293	0.0925881	1.22959
Q9BXW6	Q9BXW6|Q9BXW6-4|Q9BXW6-2	OSBPL1A	HUMAN	Oxysterol-binding protein-related protein 1	NA	34.25	3	4.2	Late endosome {ECO:0000269|PubMed:16176980}. Note=Colocalizes with RAB7A, RAB9A and LAMP1 in late endosomes.	-0.80135	0.0952428	0.0306666	0.273341	0.550111	0.99981	3.87073	2.05576e-07	3.6056e-09	4.67208	1.83386e-07	1.17634e-09	-3.36302	-2.76326	-4.81375	0.031085	-0.131607	0.341434	0.0330228	0.410371	0.90828	0.113306	1.14252
P86790	P86790|F8WD66	CCZ1B	HUMAN	Vacuolar fusion protein CCZ1 homolog B	NA	167.53	11	36.3	Lysosome membrane {ECO:0000269|PubMed:17897319}.	-1.40451	0.00359204	0.00239494	0.273332	0.50279	0.99981	3.26997	3.75932e-07	5.68283e-09	4.67448	4.62807e-08	4.09503e-10	-3.40203	-2.37125	-4.1574	-0.157755	-0.400974	-0.0200697	-0.226209	0.0310025	1.34476	-0.0142157	1.38375
P18031	P18031|B4DSN5	PTPN1	HUMAN	Tyrosine-protein phosphatase non-receptor type 1	NA	301.46	19	49.8	Endoplasmic reticulum membrane {ECO:0000269|PubMed:1739967, ECO:0000269|PubMed:21135139}; Peripheral membrane protein {ECO:0000269|PubMed:1739967, ECO:0000269|PubMed:21135139}; Cytoplasmic side {ECO:0000269|PubMed:1739967, ECO:0000269|PubMed:21135139}. Note=Interacts with EPHA3 at the cell membrane.	0.40618	0.225758	0.0639979	0.271108	0.411381	0.99981	4.64767	3.9644e-10	1.58516e-10	4.24149	1.10497e-08	1.94877e-10	-3.79373	-3.67251	-4.70325	0.616501	0.232145	0.513252	0.407978	0.688352	0.103971	0.546574	0.266009
Q9Y266	Q9Y266	NUDC	HUMAN	Nuclear migration protein nudC	NA	187.81	12	43.2	Cytoplasm, cytoskeleton. Nucleus. Note=In a filamentous pattern adjacent to the nucleus of migrating cerebellar granule cells. Colocalizes with tubulin and dynein and with the microtubule organizing center. Distributed throughout the cytoplasm of non-migrating cells. A small proportion is nuclear, in a punctate pattern.	-2.3803	1.25157e-05	0.000154973	0.270645	0.45388	0.99981	3.24316	9.85971e-08	2.17261e-09	5.62346	1.08377e-09	1.51012e-10	-3.84601	-3.0947	-4.52499	-0.584606	-0.910276	-0.605066	-0.788496	-0.526758	1.73156	-0.598533	1.87155
O95817	O95817	BAG3	HUMAN	BAG family molecular chaperone regulator 3	NA	87.07	6	16.3	Nucleus {ECO:0000269|PubMed:26159920}. Cytoplasm {ECO:0000269|PubMed:26159920}. Note=Colocalizes with HSF1 to the nucleus upon heat stress (PubMed:26159920). {ECO:0000269|PubMed:26159920}.	-1.36195	0.000576386	0.000754069	0.270303	0.386631	0.99981	3.09968	2.84245e-08	1.0145e-09	4.46163	2.96778e-09	1.51012e-10	-3.0167	-2.72135	-3.62918	-0.0076618	-0.391061	-0.0988904	-0.195009	0.138446	1.33564	-0.122821	1.34279
P33947	P33947|P33947-2	KDELR2	HUMAN	ER lumen protein-retaining receptor 2	NA	41.86	3	16.5	Endoplasmic reticulum membrane {ECO:0000269|PubMed:1325562, ECO:0000269|PubMed:18086916}; Multi-pass membrane protein {ECO:0000250|UniProtKB:Q5ZKX9}. Golgi apparatus membrane {ECO:0000269|PubMed:1325562, ECO:0000269|PubMed:18086916}; Multi-pass membrane protein {ECO:0000250|UniProtKB:Q5ZKX9}. Cytoplasmic vesicle, COPI-coated vesicle membrane {ECO:0000269|PubMed:18086916}; Multi-pass membrane prot…	-0.341357	0.402938	0.104363	0.270259	0.505684	0.99981	3.91103	4.39104e-08	1.32578e-09	4.25238	1.34351e-07	9.05838e-10	-3.62063	-2.62135	-4.34693	0.234393	-0.052168	0.511964	0.274428	0.447645	0.623444	0.331555	0.822048
TGGT1_310220-t26_1-p1	TGGT1_310220-t26_1-p1	NA	Toxoplasma_gondii_GT1	TGGT1_310220	TGGT1_310220 hypothetical protein	13.21	2	1.2	NA	0.0680702	0.872995	0.199241	0.19648	0.645717	0.99981	4.33521	2.49729e-08	9.3442e-10	4.26714	2.47081e-07	1.51259e-09	-2.78376	-4.18	-4.58752	0.257083	0.13669	0.650162	0.439925	0.615462	0.460884	0.416445	0.372551
Q7L523	Q7L523|Q5VZM2|Q5VZM2-2	RRAGA	HUMAN	Ras-related GTP-binding protein A	NA	55.02	5	14.3	Cytoplasm {ECO:0000269|PubMed:8995684, ECO:0000269|PubMed:9394008}. Nucleus {ECO:0000269|PubMed:8995684, ECO:0000269|PubMed:9394008}. Lysosome {ECO:0000269|PubMed:20381137}. Note=Predominantly cytoplasmic. May shuttle between the cytoplasm and nucleus, depending on the bound nucleotide state (PubMed:8995684, PubMed:9394008). Colocalizes in vivo with adenovirus E3-14.7K mainly to the cytoplasm esp…	-1.32928	0.000259068	0.000487855	0.26934	0.333565	0.99981	2.78365	2.51189e-08	9.3506e-10	4.11293	1.89326e-09	1.51012e-10	-3.0249	-2.60148	-2.77902	-0.166514	-0.407985	0.0815417	-0.166995	-0.0276488	1.344	0.0400233	1.27827
Q6YHU6	Q6YHU6|Q6YHU6-3|Q6YHU6-2|Q6YHU6-5|Q6YHU6-6|B5MC89|Q6YHU6-4|F5H3M9|B6ZDE5	THADA	HUMAN	Thyroid adenoma-associated protein	NA	851.67	51	35.3	NA	-1.99875	0.000246094	0.00047575	0.269032	0.513961	0.99981	3.93678	4.87509e-08	1.40845e-09	5.93552	2.92363e-09	1.51012e-10	-4.27884	-3.35558	-5.18366	-0.479278	-0.636304	-0.331338	-0.573596	-0.244886	1.67658	-0.288171	1.64908
Q3KQU3	Q3KQU3|Q3KQU3-4|Q3KQU3-2|Q3KQU3-3	MAP7D1	HUMAN	MAP7 domain-containing protein 1	NA	257	18	21	Cytoplasm, cytoskeleton, spindle {ECO:0000269|PubMed:15561729}.	-0.865179	0.0325409	0.0124497	0.268806	0.470693	0.99981	3.46967	6.44816e-08	1.67293e-09	4.33485	3.80728e-08	3.62356e-10	-3.21595	-2.55135	-4.05745	0.224955	-0.193174	0.150306	0.0450598	0.20463	0.977929	0.199107	1.14193
Q13442	Q13442|F8WBW6	PDAP1	HUMAN	28 kDa heat- and acid-stable phosphoprotein	NA	94.25	6	33.7	NA	-1.5929	0.0150835	0.00674686	0.268577	0.645098	0.99981	4.59302	4.85436e-07	6.98561e-09	6.18592	1.21891e-07	8.41597e-10	-4.88254	-3.12018	-6.11008	-0.151185	-0.48961	-0.133046	-0.270046	-0.0362749	1.42169	-0.1245	1.54161
Q6ZS30	Q6ZS30|Q6ZS30-1	NBEAL1	HUMAN	Neurobeachin-like protein 1	NA	45.98	3	1.7	NA	-0.532954	0.0996027	0.0318114	0.267621	0.389513	0.99981	3.61282	4.23602e-09	3.45228e-10	4.14577	6.97147e-09	1.6657e-10	-3.28936	-2.84561	-3.74985	0.106506	-0.000231715	0.371514	0.100747	0.431875	0.81986	0.36162	0.881806
Q15022	Q15022|J3QQW9	SUZ12	HUMAN	Polycomb protein SUZ12	NA	24.4	2	2.1	Nucleus {ECO:0000269|PubMed:15231737}.	0.0585866	0.862936	0.197658	0.162437	0.633513	0.99981	4.34902	1.50288e-09	2.34902e-10	4.29043	1.57378e-08	2.24649e-10	-3.55264	-3.50312	-4.55371	0.335789	0.117801	0.562118	0.515713	0.497309	0.318897	0.521558	0.522317
A0A087WT20	A0A087WT20|Q9NV06|B3KME9	DCAF13	HUMAN	DDB1- and CUL4-associated factor 13	NA	38	3	4.3	NA	-0.590471	0.141337	0.0427742	0.267565	0.490526	0.99981	2.8601	9.71232e-07	1.22796e-08	3.45057	8.74347e-07	4.66042e-09	-2.40397	-1.91692	-3.46429	0.0970358	-0.196727	0.357786	0.191667	0.384904	0.834977	0.220414	0.876035
P50990	P50990|P50990-2|P50990-3	CCT8	HUMAN	T-complex protein 1 subunit theta	NA	801.89	43	72.2	Cytoplasm {ECO:0000269|PubMed:20080638}. Cytoplasm, cytoskeleton, microtubule organizing center, centrosome {ECO:0000269|PubMed:14654843, ECO:0000269|PubMed:20080638}. Cytoplasm, cytoskeleton, cilium basal body {ECO:0000250|UniProtKB:P42932}.	-3.3333	0.000277239	0.000516484	0.267556	0.699419	0.99981	3.54553	4.87808e-05	4.66133e-07	6.87882	2.67935e-07	1.62867e-09	-5.26408	-2.76149	-6.37977	-1.3191	-1.62607	-1.30279	-1.42154	-1.15151	2.04474	-1.2516	2.10935
Q9UNZ2-5	Q9UNZ2-5|Q9UNZ2|F2Z2K0|Q9UNZ2-4|Q9UNZ2-6	NSFL1C	HUMAN	Isoform 3 of NSFL1 cofactor p47	NA	30.85	3	9.9	Nucleus {ECO:0000250|UniProtKB:O35987}. Golgi apparatus, Golgi stack {ECO:0000250|UniProtKB:O35987}. Chromosome {ECO:0000250|UniProtKB:O35987}. Cytoplasm, cytoskeleton, microtubule organizing center, centrosome {ECO:0000250|UniProtKB:O35987}. Note=Predominantly nuclear in interphase cells. Bound to the axial elements of sex chromosomes in pachytene spermatocytes. A small proportion of the protein…	-1.30711	0.00620597	0.00350825	0.2675	0.51664	0.99981	3.42169	2.55165e-07	4.21661e-09	4.72881	4.63734e-08	4.09519e-10	-3.10192	-2.69921	-4.44342	0.0141511	-0.271033	0.0321726	-0.250286	-0.0490975	1.17941	0.0301364	1.4485
P27816-5	P27816-5	MAP4	HUMAN	Isoform 5 of Microtubule-associated protein 4	NA	817.87	45	57.3	Cytoplasm, cytoskeleton.	-2.07196	0.00292447	0.00208891	0.267449	0.645453	0.99981	3.51321	8.90375e-06	9.15703e-08	5.58516	3.84548e-07	2.22668e-09	-3.48451	-2.66231	-5.56762	-0.462233	-0.54556	-0.319246	-0.772555	-0.393131	1.68163	-0.391825	1.67906
P49747	P49747|G3XAP6|P49747-2	COMP	HUMAN	Cartilage oligomeric matrix protein	NA	16.96	2	3.8	Secreted, extracellular space, extracellular matrix.	0.0528222	0.902721	0.204843	-0.568876	0.20242	0.99981	0.79783	0.0523387	0.000459643	0.745007	0.119204	0.000502219	-0.00669546	-0.550549	-1.81614	-0.0815372	0.236396	0.148891	0.914757	-0.126321	-0.16274	0.0857712	0.0704971
Q6N069	Q6N069|Q68CR1|Q68CR1-2|Q68CR1-3|A0A075B6F3|Q96JB1|Q96JB1-2|H0Y7V4|Q8NEM2|Q6N069-2|Q6N069-3|Q6N069-4|P57775|Q6N069-5|TGGT1_293770-t26_1-p1|TGGT1_271400-t26_1-p1	NAA16	HUMAN	N-alpha-acetyltransferase 16 NatA auxiliary subunit	NA	12.86	2	1.3	NA	0.052486	0.888322	0.202155	0.179384	0.632673	0.99981	3.87192	2.02869e-08	8.28266e-10	3.81943	1.97169e-07	1.25492e-09	-3.24412	-2.75706	-4.21039	0.281335	0.191146	0.686186	0.386206	0.525945	0.280079	0.378776	0.55107
P24390	P24390|P24390-2	KDELR1	HUMAN	ER lumen protein-retaining receptor 1	NA	65.26	4	25.4	Golgi apparatus membrane {ECO:0000269|PubMed:18086916, ECO:0000269|PubMed:2172835, ECO:0000269|PubMed:30846601, ECO:0000269|PubMed:8392934}; Multi-pass membrane protein {ECO:0000250|UniProtKB:P33946}. Cytoplasmic vesicle, COPI-coated vesicle membrane {ECO:0000269|PubMed:18086916}; Multi-pass membrane protein {ECO:0000250|UniProtKB:P33946}. Endoplasmic reticulum membrane {ECO:0000269|PubMed:180869…	-0.461698	0.257922	0.0715536	0.267358	0.505316	0.99981	3.91979	3.71949e-08	1.21165e-09	4.38148	8.24088e-08	6.20499e-10	-3.6379	-2.69695	-4.39195	0.192542	-0.0830538	0.474517	0.236711	0.413234	0.714601	0.296456	0.89717
TGGT1_259660-t26_1-p1	TGGT1_259660-t26_1-p1	NA	Toxoplasma_gondii_GT1	TGGT1_259660	TGGT1_259660 orotate phosphoribosyltransferase	16.18	2	7.7	NA	0.0498512	0.872198	0.199111	-0.235174	0.452746	0.99981	2.38212	6.67824e-07	9.01247e-09	2.33227	5.99864e-06	2.88111e-08	-2.16007	-1.66351	-2.41937	0.171598	0.420889	0.362377	0.651735	0.26882	-0.0303846	0.401757	0.532959
Q86YS7-4	Q86YS7-4|Q86YS7-3|Q86YS7-2|Q86YS7|Q86YS7-5	C2CD5	HUMAN	Isoform 4 of C2 domain-containing protein 5	NA	24.98	2	1.8	Cytoplasmic vesicle membrane {ECO:0000269|PubMed:21907143}. Cytoplasm, cell cortex {ECO:0000269|PubMed:21907143}. Cell membrane {ECO:0000269|PubMed:21907143}. Cell projection, ruffle {ECO:0000269|PubMed:21907143}. Note=Dynamically associated with GLUT4-containing glucose storage vesicles (GSV) and plasma membrane in response to insulin stimulation.	0.0498429	0.87892	0.200328	-0.33384	0.316978	0.99981	1.8974	1.42269e-05	1.42759e-07	1.84755	0.000106929	4.76902e-07	-1.14644	-1.63955	-2.19259	-0.0550065	0.562122	0.362994	0.581303	0.311569	0.0594372	0.331932	0.316621
E7ESC6	E7ESC6|Q9UIA9	XPO7	HUMAN	Exportin-7	NA	44.35	3	4.3	Nucleus {ECO:0000256|SAAS:SAAS00704922}.	-1.32468	0.072923	0.0243918	0.266821	0.700769	0.99981	4.44534	4.89526e-06	5.2582e-08	5.77003	1.99671e-06	1.01062e-08	-3.74708	-3.02273	-6.52777	-0.225907	-0.266148	0.124176	-0.241864	0.128871	1.27363	0.0241222	1.40137
Q8NC51	Q8NC51|Q8NC51-2|Q8NC51-3|Q8NC51-4	SERBP1	HUMAN	Plasminogen activator inhibitor 1 RNA-binding protein	NA	107.44	7	23	Cytoplasm {ECO:0000269|PubMed:12505151, ECO:0000269|PubMed:28695742}. Nucleus {ECO:0000269|PubMed:12505151, ECO:0000269|PubMed:28695742}. Cytoplasm, perinuclear region {ECO:0000269|PubMed:12505151}.	-2.0952	8.73897e-05	0.000291474	0.266816	0.48971	0.99981	2.1176	2.30319e-05	2.25627e-07	4.21279	8.26757e-08	6.22011e-10	-2.68197	-1.71193	-3.30055	-0.553403	-0.855653	-0.381176	-0.572425	-0.351265	1.58631	-0.503046	1.70964
Q96S55	Q96S55|Q96S55-2|Q96S55-3|Q96S55-4	WRNIP1	HUMAN	ATPase WRNIP1	NA	343.79	23	41.6	Nucleus {ECO:0000269|PubMed:18842586}. Cytoplasm {ECO:0000269|PubMed:29053956}. Note=Colocalizes with WRN in granular structures in the nucleus. {ECO:0000269|PubMed:18842586, ECO:0000269|PubMed:29053956}.	0.216138	0.545595	0.135063	0.266271	0.458194	0.99981	3.99204	7.55412e-09	4.77011e-10	3.7759	1.24321e-07	8.54047e-10	-3.31431	-2.83723	-4.22087	0.584006	0.177737	0.457954	0.358861	0.592618	0.312969	0.503702	0.323894
Q8TC44	Q8TC44|Q8TC44-2|Q8IU52	POC1B	HUMAN	POC1 centriolar protein homolog B	NA	21.33	2	5	Cytoplasm, cytoskeleton, microtubule organizing center, centrosome {ECO:0000269|PubMed:14654843}. Cytoplasm, cytoskeleton, microtubule organizing center, centrosome, centriole {ECO:0000269|PubMed:19109428, ECO:0000269|PubMed:23015594}. Cytoplasm, cytoskeleton, cilium basal body {ECO:0000269|PubMed:20008567}. Cytoplasm, cytoskeleton, spindle pole. Note=Component of both mother and daughter centrio…	0.0452729	0.91365	0.206945	-0.338292	0.423583	0.99981	4.00548	5.09548e-08	1.44079e-09	3.9602	4.66161e-07	2.63948e-09	-3.64244	-2.73134	-4.62226	0.339243	0.649864	0.431685	0.706978	0.195155	0.262081	0.394432	0.327631
P46734-3	P46734-3|P46734|P46734-2|J3QR49|P52564|P52564-2	MAP2K3	HUMAN	Isoform 2 of Dual specificity mitogen-activated protein kinase kinase 3	NA	210.4	15	48.8	NA	-1.11759	0.00343765	0.00232382	0.265096	0.413102	0.99981	2.90906	9.52988e-08	2.13892e-09	4.02665	1.65421e-08	2.29592e-10	-2.92322	-2.26769	-3.31044	0.00665729	-0.303358	0.0932235	-0.0762725	0.171234	1.09613	0.0300057	1.28961
Q9Y2K1	Q9Y2K1|Q9Y2K1-2	ZBTB1	HUMAN	Zinc finger and BTB domain-containing protein 1	NA	28.06	2	2.6	Nucleus {ECO:0000269|PubMed:21706167}. Nucleus, nucleoplasm {ECO:0000269|PubMed:20797634}. Note=Localized in dot-like structures in the nucleus (PubMed:21706167). Colocalized with SMRT in nuclear bodies (PubMed:20797634). The sumoylated form is preferentially located in the nucleoplasm outside the nuclear bodies(PubMed:20797634). {ECO:0000269|PubMed:20797634, ECO:0000269|PubMed:21706167}.	-0.487805	0.351445	0.0930484	0.26466	0.608874	0.99981	5.64877	1.01076e-08	5.70226e-10	6.13658	3.19861e-08	3.23946e-10	-5.42258	-4.89239	-7.00702	-0.711151	-0.446474	0.199366	-0.333302	0.0469436	-0.100485	-0.0360695	0.825639
P46439	P46439|Q5T8R1|Q5T8Q9|P09488|P09488-2|E7EWW9|A0A0A0MR85|Q03013|Q03013-2|B9ZVX7|A6NNT0|P21266|A0A0A0MTN3	GSTM5	HUMAN	Glutathione S-transferase Mu 5	NA	220.42	16	55.9	Cytoplasm.	-1.43543	0.0121398	0.00572135	0.264632	0.60075	0.99981	4.09391	3.4949e-07	5.37921e-09	5.52934	8.41342e-08	6.28076e-10	-3.82708	-3.06988	-5.50199	-0.101961	-0.43474	-0.0752696	-0.172678	0.0161957	1.36608	0.00472627	1.42663
Q8TCG5	Q8TCG5|Q8TCG5-2|Q8TCG5-3	CPT1C	HUMAN	Carnitine O-palmitoyltransferase 1 brain isoform	NA	18.52	2	2.4	Mitochondrion outer membrane {ECO:0000250}; Multi-pass membrane protein {ECO:0000250}. Cell junction, synapse {ECO:0000250|UniProtKB:Q8BGD5}. Cell projection, dendrite {ECO:0000269|PubMed:25751282}. Cell projection, axon {ECO:0000269|PubMed:25751282}. Endoplasmic reticulum {ECO:0000250|UniProtKB:Q8BGD5}. Note=Localized in the soma and dendritic and axonal projections. {ECO:0000269|PubMed:25751282…	0.0416721	0.906805	0.205555	0.0679557	0.848665	0.99981	2.90024	3.44617e-07	5.3382e-09	2.85857	2.99035e-06	1.47879e-08	-1.77759	-2.55612	-3.14971	0.470989	0.216261	0.290135	0.459369	0.417397	0.239712	0.444562	0.488486
Q15691	Q15691	MAPRE1	HUMAN	Microtubule-associated protein RP/EB family member 1	NA	54.39	4	16.7	Cytoplasm, cytoskeleton {ECO:0000269|PubMed:10188731, ECO:0000269|PubMed:12388762, ECO:0000269|PubMed:21646404, ECO:0000269|PubMed:28814570, ECO:0000269|PubMed:9724749}. Cytoplasm, cytoskeleton, microtubule organizing center, centrosome {ECO:0000269|PubMed:12388762, ECO:0000269|PubMed:14654843}. Golgi apparatus {ECO:0000269|PubMed:25217626}. Note=Associated with the microtubule growing distal tip…	-1.26276	0.00434808	0.00275998	0.264515	0.483631	0.99981	3.16697	2.2129e-07	3.79808e-09	4.42973	3.46907e-08	3.41351e-10	-2.93787	-2.49059	-4.00837	0.0162064	-0.346896	-0.0173808	-0.139411	0.025772	1.22436	0.060849	1.34387
A0A0A0MTH9	A0A0A0MTH9|O14981	BTAF1	HUMAN	TATA-binding protein-associated factor 172	NA	34.94	2	1.7	NA	-0.775529	0.031207	0.0120139	0.264278	0.425594	0.99981	3.5345	1.24486e-08	6.38391e-10	4.31003	9.76182e-09	1.84837e-10	-3.29077	-2.77824	-3.8487	0.142546	-0.244269	0.130668	0.17291	0.278445	0.9563	0.362734	1.05195
Q8IY33	Q8IY33|Q8IY33-4|Q8IY33-2|Q8IY33-5	MICALL2	HUMAN	MICAL-like protein 2	NA	91.24	6	8.5	Cell membrane {ECO:0000250}; Peripheral membrane protein {ECO:0000250}. Cell junction, tight junction {ECO:0000250}. Recycling endosome {ECO:0000250}. Cell projection {ECO:0000250}. Cytoplasm, cytoskeleton {ECO:0000250}. Cytoplasm, cytosol {ECO:0000250}.	-1.74197	0.00183602	0.00153443	0.263849	0.565522	0.99981	3.42522	8.75141e-07	1.12539e-08	5.1672	5.90497e-08	4.80969e-10	-3.4376	-2.67789	-4.78664	-0.431249	-0.604814	-0.107752	-0.340523	-0.180417	1.47566	-0.115859	1.59065
Q86VW0	Q86VW0|F8WFB2	SESTD1	HUMAN	SEC14 domain and spectrin repeat-containing protein 1	NA	52.53	4	6	NA	-2.45361	0.000858249	0.000932869	0.263599	0.651906	0.99981	4.10989	1.73631e-06	2.04053e-08	6.5635	6.22293e-08	5.02119e-10	-6.02978	-3.09809	-5.05997	-0.70782	-0.726955	-0.734538	-1.03902	-0.639425	1.82326	-0.395763	1.84518
O95140	O95140|O95140-2	MFN2	HUMAN	Mitofusin-2	NA	39.2	3	4.4	Mitochondrion outer membrane {ECO:0000269|PubMed:11181170, ECO:0000269|PubMed:11950885, ECO:0000269|PubMed:12499352, ECO:0000269|PubMed:23620051}; Multi-pass membrane protein {ECO:0000269|PubMed:11181170, ECO:0000269|PubMed:11950885, ECO:0000269|PubMed:12499352, ECO:0000269|PubMed:23620051}. Note=Colocalizes with BAX during apoptosis. {ECO:0000269|PubMed:12499352}.	-1.18268	0.00526266	0.0031321	0.263493	0.469623	0.99981	3.16824	1.44345e-07	2.81119e-09	4.35092	2.78495e-08	2.9899e-10	-3.07581	-2.40679	-3.85241	0.0141346	-0.274682	0.00134634	-0.13916	0.199908	1.22055	0.0108987	1.25796
E5RFY4	E5RFY4|G3V140|Q8IYX8|E5RIV2|Q8IYX8-2|Q5T6A0|Q6P2R3|E5RJH1	CEP57L1	HUMAN	Centrosomal protein CEP57L1	NA	18.37	2	3.9	NA	0.0356014	0.936595	0.210716	-0.390574	0.389727	0.99981	3.347	9.1451e-07	1.16618e-08	3.3114	7.21475e-06	3.44197e-08	-2.42901	-2.45595	-4.25498	0.198695	0.597085	0.361457	0.784759	0.192208	0.21644	0.449033	0.313053
P53621	P53621|P53621-2	COPA	HUMAN	Coatomer subunit alpha	NA	1099.29	65	57.3	Cytoplasm {ECO:0000250}. Golgi apparatus membrane {ECO:0000250}; Peripheral membrane protein {ECO:0000250}; Cytoplasmic side {ECO:0000250}. Cytoplasmic vesicle, COPI-coated vesicle membrane {ECO:0000250}; Peripheral membrane protein {ECO:0000250}; Cytoplasmic side {ECO:0000250}. Note=The coatomer is cytoplasmic or polymerized on the cytoplasmic side of the Golgi, as well as on the vesicles/buds o…	-0.574189	0.130684	0.0401206	0.263288	0.472677	0.99981	3.62543	3.15195e-08	1.08417e-09	4.19962	4.58145e-08	4.06558e-10	-3.11819	-2.71639	-4.13315	0.234852	-0.0816312	0.313922	0.160756	0.385329	0.833509	0.277299	0.92057
Q9UQN3	Q9UQN3|C9J0A7|Q9UQN3-2	CHMP2B	HUMAN	Charged multivesicular body protein 2b	NA	26.61	2	7	Cytoplasm, cytosol {ECO:0000269|PubMed:16041373}. Late endosome membrane {ECO:0000305|PubMed:16041373}; Peripheral membrane protein {ECO:0000305|PubMed:16041373}.	-1.37715	0.000506951	0.000705676	0.262354	0.39837	0.99981	3.5885	4.56764e-09	3.6203e-10	4.96565	7.47878e-10	1.51012e-10	-3.73998	-3.08344	-3.99406	-0.0724728	-0.249915	-0.110952	-0.309459	0.0817678	1.29287	0.0323238	1.42677
Q9Y487	Q9Y487|Q8TBM3|F5GX48	ATP6V0A2	HUMAN	V-type proton ATPase 116 kDa subunit a isoform 2	NA	59.92	4	4.6	Cell membrane; Multi-pass membrane protein. Endosome membrane. Note=In kidney proximal tubules, also detected in subapical vesicles. {ECO:0000250}.	0.469421	0.121564	0.0377987	0.262279	0.371654	0.99981	4.45642	1.5002e-10	1.01589e-10	3.98699	5.47682e-09	1.58955e-10	-4.05745	-3.4321	-4.08078	0.481218	0.305054	0.615114	0.369667	0.695584	0.0700943	0.606646	0.190343
A0A087X0Z7	A0A087X0Z7|Q9Y394|Q9Y394-2	DHRS7	HUMAN	Dehydrogenase/reductase SDR family member 7	NA	26.11	2	9	NA	0.0128982	0.96647	0.216018	0.26203	0.399745	0.99981	3.96804	1.35233e-09	2.24925e-10	3.95514	1.25311e-08	2.05935e-10	-3.32926	-3.11607	-4.00431	0.408589	0.166453	0.43791	0.279145	0.466459	0.3791	0.626362	0.564763
P62495	P62495|B7Z7P8|P62495-2|D6RCB3	ETF1	HUMAN	Eukaryotic peptide chain release factor subunit 1	NA	119.03	7	21.9	Cytoplasm {ECO:0000269|PubMed:24486019}.	-1.66533	0.000853741	0.000930771	0.261792	0.510835	0.99981	3.57568	1.00796e-07	2.19482e-09	5.24101	8.75492e-09	1.7747e-10	-3.73659	-2.87368	-4.60159	-0.207475	-0.478438	-0.14845	-0.368368	-0.0885097	1.44087	-0.20201	1.56657
Q9HBF4	Q9HBF4|Q9HBF4-3|G3V5N8|Q9HBF4-2	ZFYVE1	HUMAN	Zinc finger FYVE domain-containing protein 1	NA	292.28	20	29.8	Golgi apparatus, Golgi stack. Endoplasmic reticulum. Note=Resides predominantly in the cisternal stacks of the Golgi. Colocalizes with TRIM13 on the perinuclear endoplasmic reticulum.	-1.60894	0.00020299	0.0004207	0.261689	0.4223	0.99981	3.25018	2.78319e-08	1.00427e-09	4.85911	1.81922e-09	1.51012e-10	-3.2457	-2.92858	-3.99188	-0.24038	-0.509828	-0.167872	-0.290635	-0.0435504	1.46047	-0.102368	1.48032
Q9NZ01	Q9NZ01|M0R3C3|Q9NZ01-2|B4DR74	TECR	HUMAN	Very-long-chain enoyl-CoA reductase	NA	132	11	26.2	Endoplasmic reticulum membrane {ECO:0000269|PubMed:12482854}; Multi-pass membrane protein {ECO:0000269|PubMed:12482854}.	-1.03503	0.0208655	0.00871482	0.261382	0.518714	0.99981	3.65086	9.69379e-08	2.15146e-09	4.68589	4.16648e-08	3.82597e-10	-3.60309	-2.59885	-4.36008	0.0102069	-0.214989	0.16129	-0.0473967	0.222357	1.0945	0.126901	1.23594
P62913-2	P62913-2	RPL11	HUMAN	Isoform 2 of 60S ribosomal protein L11	NA	135.07	10	57	Nucleus, nucleolus {ECO:0000269|PubMed:27829214}. Cytoplasm {ECO:0000250|UniProtKB:Q9CXW4}.	-0.892689	0.0139938	0.00640094	0.2612	0.42168	0.99981	2.4597	6.94764e-07	9.29082e-09	3.35239	1.53395e-07	1.01091e-09	-2.40787	-1.79437	-2.76134	-0.0477515	-0.276076	0.263144	0.0306825	0.22516	0.87898	0.113459	1.1834
P49915	P49915|P49915-2	GMPS	HUMAN	GMP synthase [glutamine-hydrolyzing]	NA	78.36	5	13.2	Cytoplasm.	-0.766608	0.0595719	0.0205014	0.261109	0.494587	0.99981	2.83763	8.97963e-07	1.15015e-08	3.60424	4.50543e-07	2.56079e-09	-2.59146	-1.8553	-3.45137	0.154383	-0.149538	0.214378	0.0371635	0.243049	0.897304	0.207875	1.04576
P48651	P48651|P48651-2|P48651-3|J3KNR6	PTDSS1	HUMAN	Phosphatidylserine synthase 1	NA	53.73	3	7.8	Endoplasmic reticulum membrane {ECO:0000250}; Multi-pass membrane protein {ECO:0000250}. Note=Highly enriched in the mitochondria-associated membrane (MAM). {ECO:0000250}.	-0.657886	0.1784	0.0520658	0.260763	0.582496	0.99981	3.81314	3.76596e-07	5.69032e-09	4.47103	4.6903e-07	2.65114e-09	-3.6698	-2.34823	-4.602	0.167694	-0.0984308	0.282743	0.123168	0.409358	0.860715	0.232732	1.00132
O00463-2	O00463-2|O00463|O00463-3	TRAF5	HUMAN	Isoform 2 of TNF receptor-associated factor 5	NA	63.87	5	11.4	Cytoplasm {ECO:0000305|PubMed:15121867}. Cytoplasm, cytosol {ECO:0000269|PubMed:15121867}.	-1.81789	0.000648	0.000815862	0.260003	0.535539	0.99981	2.77486	3.28528e-06	3.64451e-08	4.59275	8.11386e-08	6.14402e-10	-3.35312	-1.9831	-3.79094	-0.362543	-0.451433	-0.186771	-0.603626	-0.248901	1.49996	-0.27189	1.60077
P57088	P57088	TMEM33	HUMAN	Transmembrane protein 33	NA	133.01	8	31.9	Endoplasmic reticulum membrane {ECO:0000269|PubMed:25612671, ECO:0000269|PubMed:26268696}; Multi-pass membrane protein {ECO:0000255}. Melanosome {ECO:0000269|PubMed:17081065}. Nucleus envelope {ECO:0000269|PubMed:25612671}. Note=Identified by mass spectrometry in melanosome fractions from stage I to stage IV. Co-localizes with RTN4 at the ER sheets. {ECO:0000269|PubMed:17081065, ECO:0000269|PubMe…	-1.85744	0.000634077	0.000803349	0.259848	0.54332	0.99981	3.4781	3.23306e-07	5.06606e-09	5.33554	1.69645e-08	2.31326e-10	-3.77417	-2.76453	-4.69835	-0.35289	-0.619069	-0.217204	-0.435803	-0.140187	1.61191	-0.360071	1.5678
Q5H9R7-5	Q5H9R7-5|Q5H9R7|Q5H9R7-2|Q5H9R7-6|E9PKF6|H7BXH2|Q5H9R7-4|Q5H9R7-3|E9PQP7	PPP6R3	HUMAN	Isoform 5 of Serine/threonine-protein phosphatase 6 regulatory subunit 3	NA	76.21	6	6.3	Cytoplasm. Nucleus.	-2.79725	2.74769e-05	0.000194126	0.259336	0.570001	0.99981	3.98514	1.44355e-07	2.81119e-09	6.78239	2.04123e-09	1.51012e-10	-4.97239	-3.68813	-5.83972	-0.861716	-1.16343	-0.849689	-1.0518	-0.799644	1.94721	-0.882057	1.95074
Q96C19	Q96C19|A0A087X1Z2|Q9BUP0-2|Q8WYH2	EFHD2	HUMAN	EF-hand domain-containing protein D2	NA	102.04	7	22.5	Membrane raft {ECO:0000250}. Note=In a mouse immature B-cell line WEHI-231. {ECO:0000250}.	-1.62692	0.00307096	0.00214597	0.258479	0.574675	0.99981	3.92348	1.92313e-07	3.43487e-09	5.5504	2.62052e-08	2.89738e-10	-3.86165	-3.08814	-5.2333	-0.280195	-0.471335	-0.166293	-0.320719	-0.0429106	1.42436	-0.0607943	1.55438
P50452	P50452|A0A1B0GU38|P50452-2|A0A0C4DGW9|O75830|P50453|P30740-2	SERPINB8	HUMAN	Serpin B8	NA	29.57	3	6.9	Cytoplasm.	-1.41879	0.00540892	0.00318796	0.258122	0.555186	0.99981	3.09486	1.57827e-06	1.87104e-08	4.51364	1.63536e-07	1.067e-09	-3.51469	-2.0093	-3.93322	-0.0278797	-0.277006	-0.0334272	-0.35433	-0.110588	1.27861	-0.0582892	1.44387
Q9Y2L1	Q9Y2L1|F2Z2C0|Q9Y2L1-2|G3V1J5	DIS3	HUMAN	Exosome complex exonuclease RRP44	NA	112.15	8	9	Cytoplasm {ECO:0000269|PubMed:20531386}. Nucleus, nucleolus {ECO:0000269|PubMed:12429849}. Nucleus, nucleoplasm {ECO:0000269|PubMed:20531389}. Nucleus {ECO:0000269|PubMed:20531386}. Note=Predominantly located in the nucleus (PubMed:20531386). According to PubMed:12429849, found in the nucleolus (PubMed:12429849). According to PubMed:20531386, excluded from nucleolus supporting the existence of a …	-0.894865	0.0210636	0.0087807	0.257709	0.463698	0.99981	3.02963	1.60275e-07	3.01204e-09	3.92449	6.22009e-08	5.02119e-10	-2.66054	-2.32736	-3.60013	0.130445	-0.244593	0.227467	0.063078	0.196388	1.0055	0.113505	1.11813
P62195	P62195|P62195-2|J3QSE0|TGGT1_277500-t26_1-p1|J3KTQ9	PSMC5	HUMAN	26S proteasome regulatory subunit 8	NA	287.26	17	57.1	Cytoplasm {ECO:0000305}. Nucleus {ECO:0000305}.	-1.12514	0.00483475	0.00296213	0.256914	0.4531	0.99981	3.55679	1.72585e-08	7.55071e-10	4.68193	5.34071e-09	1.57858e-10	-3.35097	-2.90424	-4.13868	0.0170759	-0.274478	0.134346	-0.0550286	0.149007	1.14797	0.0682149	1.28663
O60271	O60271|O60271-4|A0A087X2D8|O60271-2|O60271-3|O60271-5|A0A087WYG2|Q9UPT6|E9PFH7|Q9UPT6-2	SPAG9	HUMAN	C-Jun-amino-terminal kinase-interacting protein 4	NA	862.66	53	52.3	Cytoplasm. Cytoplasm, perinuclear region. Note=Perinuclear distribution in response to stress signals such as UV radiation.; Isoform 5: Cytoplasmic vesicle, secretory vesicle, acrosome. Note=Associated with the plasma membrane of the acrosomal compartment and also localizes in the acrosome matrix.	-1.23186	0.0187065	0.00800917	0.25644	0.585846	0.99981	4.59043	3.91351e-08	1.24373e-09	5.82228	1.9195e-08	2.45353e-10	-4.54059	-3.39244	-5.65044	0.00619712	-0.20739	0.0245429	-0.180281	0.146827	1.21648	0.0728527	1.37244
Q96FJ2	Q96FJ2	DYNLL2	HUMAN	Dynein light chain 2 cytoplasmic	NA	55.68	5	28	Cytoplasm, cytoskeleton {ECO:0000250|UniProtKB:Q78P75}.	-2.15452	0.000347972	0.000575542	0.256038	0.578801	0.99981	3.3546	1.16868e-06	1.44363e-08	5.50913	2.91717e-08	3.0817e-10	-3.96668	-2.69074	-4.75012	-0.355183	-0.859669	-0.308621	-0.548232	-0.830386	1.6058	-0.297459	1.80742
A6NMH8	A6NMH8|E9PIF1|P60033|E9PJK1	CD81	HUMAN	Tetraspanin	NA	34.2	2	13.1	Membrane {ECO:0000256|RuleBase:RU361218}; Multi-pass membrane protein {ECO:0000256|RuleBase:RU361218}.	-0.475407	0.231353	0.0652861	0.25526	0.512049	0.99981	4.78033	2.31201e-09	2.74015e-10	5.25574	6.44378e-09	1.64867e-10	-4.49862	-3.68774	-5.12244	0.0269647	-0.0227485	0.798787	0.200362	0.381993	0.784555	0.168524	0.854394
Q9HD45	Q9HD45	TM9SF3	HUMAN	Transmembrane 9 superfamily member 3	NA	56.39	4	7.1	Membrane {ECO:0000305}; Multi-pass membrane protein {ECO:0000305}.	-0.903624	0.00608242	0.00346015	0.254895	0.373379	0.99981	3.10522	9.68773e-09	5.5108e-10	4.00884	3.77834e-09	1.51314e-10	-2.86066	-2.69196	-3.25742	0.129389	-0.173205	0.0625285	0.000499015	0.356927	1.04018	0.125324	1.10415
O95714	O95714	HERC2	HUMAN	E3 ubiquitin-protein ligase HERC2	NA	74.49	5	1.3	Cytoplasm. Cytoplasm, cytoskeleton, microtubule organizing center, centrosome, centriole. Nucleus. Note=Recruited to sites of DNA damage in response to ionizing radiation (IR) via its interaction with RNF8. May loose association with centrosomes during mitosis.	-0.460122	0.172885	0.0506602	0.254867	0.438767	0.99981	2.84284	1.53331e-07	2.92375e-09	3.30297	2.13221e-07	1.33937e-09	-2.61875	-1.93827	-3.0455	0.210852	-0.0374036	0.370889	0.145007	0.377188	0.863645	0.275747	0.673938
P22234	P22234|P22234-2|D6RF62	PAICS	HUMAN	Multifunctional protein ADE2	NA	205.7	13	36.2	NA	-2.05015	0.000184121	0.000402427	0.254838	0.533217	0.99981	3.22236	4.64839e-07	6.74947e-09	5.27251	1.14028e-08	1.97034e-10	-3.58238	-2.70526	-4.52327	-0.358083	-0.686875	-0.447513	-0.585358	-0.352971	1.64958	-0.366548	1.68817
P12236	P12236|Q9H0C2	SLC25A6	HUMAN	ADP/ATP translocase 3	NA	402.88	24	60.7	Mitochondrion inner membrane; Multi-pass membrane protein. Note=The complex formed with ARL2BP, ARL2 and SLC25A6 is expressed in mitochondria. {ECO:0000250}.	-1.59199	0.000168283	0.000387778	0.254736	0.420287	0.99981	3.05774	3.96871e-08	1.25421e-09	4.64973	2.12738e-09	1.51012e-10	-3.24238	-2.69074	-3.65106	-0.318047	-0.499967	-0.0443806	-0.283481	-0.0556171	1.44872	-0.129905	1.46128
P52429	P52429	DGKE	HUMAN	Diacylglycerol kinase epsilon	NA	23.56	2	4.4	Membrane {ECO:0000305}; Multi-pass membrane protein {ECO:0000305}. Membrane {ECO:0000269|PubMed:23542698}. Cytoplasm {ECO:0000269|PubMed:23542698}.	0.0124032	0.973196	0.217302	0.244355	0.511602	0.99981	3.8602	1.81937e-08	7.82447e-10	3.8478	1.5717e-07	1.03265e-09	-3.21675	-2.72054	-4.21283	0.523885	0.268921	0.521882	0.196031	0.455787	0.362946	0.40577	0.565909
P49902	P49902|P49902-2	NT5C2	HUMAN	Cytosolic purine 5'-nucleotidase	NA	59.96	5	8.5	Cytoplasm.	-2.49919	6.25058e-06	0.00010876	0.254138	0.473812	0.99981	3.10646	1.33292e-07	2.66633e-09	5.60565	9.08453e-10	1.51012e-10	-4.21459	-3.00023	-4.08438	-0.854627	-0.903988	-0.500212	-0.924173	-0.547495	1.85262	-0.737436	1.82589
Q14525	Q14525|Q92764|C4AM86|Q2M2I5|O76013|O76015|Q14532|O76014|Q15323|O76013-2|B0LKP1|P02534	KRT33B	HUMAN	Keratin type I cuticular Ha3-II	NA	24.53	2	3.7	NA	0.00618491	0.98569	0.219322	0.678794	0.0659648	0.99981	1.19642	0.00147012	1.32299e-05	1.19023	0.00531353	2.27913e-05	-0.808575	-1.17179	-0.594373	0.607477	0.142367	0.311734	-0.823616	0.271965	0.0568066	0.161502	0.607162
O60664	O60664|O60664-4|O60664-3|O60664-2	PLIN3	HUMAN	Perilipin-3	NA	344.67	18	61	Cytoplasm {ECO:0000269|PubMed:15545278, ECO:0000269|PubMed:26357594, ECO:0000269|PubMed:9590177}. Endosome membrane {ECO:0000305}; Peripheral membrane protein {ECO:0000305}; Cytoplasmic side {ECO:0000305}. Lipid droplet {ECO:0000305}. Note=Membrane associated on endosomes. Detected in the envelope and the core of lipid bodies and in lipid sails. {ECO:0000305}.	-2.55193	0.000534613	0.0007255	0.254031	0.65775	0.99981	3.68618	4.63659e-06	5.00098e-08	6.23811	9.09666e-08	6.67808e-10	-4.62923	-2.79225	-5.70666	-0.748628	-1.04393	-0.690862	-0.843876	-0.630659	1.82258	-0.689333	1.90155
Q14258	Q14258	TRIM25	HUMAN	E3 ubiquitin/ISG15 ligase TRIM25	NA	458.16	25	46.3	Cytoplasm {ECO:0000269|PubMed:17392790}. Note=Colocalized with DDX58 at cytoplasmic perinuclear bodies.	-2.44236	0.00039343	0.000614514	0.253621	0.631978	0.99981	3.80494	1.36222e-06	1.64606e-08	6.2473	3.44789e-08	3.40289e-10	-4.56126	-3.02861	-5.66877	-0.71906	-0.989528	-0.560336	-0.746935	-0.570475	1.79918	-0.608572	1.85632
O14639	O14639|O14639-6|A0A0A0MRL6|O14639-2|F8W8M4|O14639-5|O14639-3|O14639-4|J3QSX6	ABLIM1	HUMAN	Actin-binding LIM protein 1	NA	63.16	5	8.7	Cytoplasm {ECO:0000250}. Cytoplasm, cytoskeleton {ECO:0000250}. Note=Associated with the cytoskeleton. {ECO:0000250}.	-2.54574	9.26411e-06	0.000138962	0.253362	0.498942	0.99981	2.45695	3.54285e-06	3.91045e-08	5.00268	7.32837e-09	1.68238e-10	-3.12679	-2.42634	-3.94732	-0.867463	-0.971257	-0.681423	-0.955211	-0.631015	1.73154	-0.659585	1.94019
P35520-2	P35520-2|P35520	CBS	HUMAN	Isoform 2 of Cystathionine beta-synthase	NA	89.06	6	17.8	Cytoplasm {ECO:0000269|PubMed:17087506, ECO:0000269|PubMed:23981774}. Nucleus {ECO:0000269|PubMed:17087506}.	-1.80307	0.000112287	0.000312692	0.253263	0.458835	0.99981	2.89528	1.95069e-07	3.4658e-09	4.69835	5.0358e-09	1.56155e-10	-3.06998	-2.56781	-3.80324	-0.423508	-0.474571	-0.263867	-0.535406	-0.172357	1.53655	-0.147171	1.56614
Q32Q12	Q32Q12|P22392-2|P22392|J3KPD9|P15531-2|P15531|E7ERL0|O60361|F6XY72|E5RHP0	NME1-NME2	HUMAN	Nucleoside diphosphate kinase	NA	50.28	3	15	NA	-1.13739	0.00387753	0.00253452	0.253177	0.449642	0.99981	3.42417	2.08124e-08	8.3973e-10	4.56156	5.57964e-09	1.58955e-10	-3.24437	-2.81885	-3.96221	0.171901	-0.323838	0.129415	-0.0177957	-0.00996185	1.16353	0.0380841	1.27596
TGGT1_262900-t26_1-p1	TGGT1_262900-t26_1-p1	NA	Toxoplasma_gondii_GT1	TGGT1_262900	TGGT1_262900 hypothetical protein	13.83	2	1.6	NA	-0.00502442	0.990183	0.220153	0.394671	0.342465	0.99981	4.39154	1.29788e-08	6.49563e-10	4.39657	1.07659e-07	7.61421e-10	-3.73397	-3.44589	-4.58082	-0.0835015	-0.0677002	1.21683	0.220994	0.534464	0.354387	0.217482	0.598299
Q9UKK3	Q9UKK3	PARP4	HUMAN	Poly [ADP-ribose] polymerase 4	NA	228.64	15	11.3	Cytoplasm {ECO:0000269|PubMed:10477748}. Nucleus {ECO:0000269|PubMed:10477748}. Cytoplasm, cytoskeleton, spindle {ECO:0000269|PubMed:10477748}. Note=Also found in the nucleus, associated with mitotic spindles. {ECO:0000269|PubMed:10477748}.	-2.11993	0.000424989	0.000647531	0.25273	0.586322	0.99981	3.15034	2.53514e-06	2.87743e-08	5.27027	5.39422e-08	4.52629e-10	-3.72268	-2.40384	-4.60703	-0.39683	-0.725614	-0.38612	-0.634862	-0.432444	1.7551	-0.494636	1.62974
TGGT1_253950-t26_1-p1	TGGT1_253950-t26_1-p1	NA	Toxoplasma_gondii_GT1	TGGT1_253950	TGGT1_253950 putative protein fam50a	20.31	2	4.7	NA	-0.00756904	0.980548	0.218402	0.106395	0.732403	0.99981	0.679679	0.0250277	0.000220942	0.687248	0.051728	0.000218836	-0.408236	-0.431592	-0.726139	0.374898	-0.01647	0.579883	0.119062	-0.241978	0.214337	-0.0820404	0.116182
Q9P0L1	Q9P0L1|Q6ZMS4|C9J6L6|Q9UJW8-4|Q9UJW8|Q9UJW8-3|G5E9B8|Q9UJW8-2|A0A0A0MP75|P51523|F5H630|Q86T29-2|P52742-4|P52742-3|P52742|Q86T29|Q8N9M3|Q2M3X9|Q2M3X9-2|Q86TJ5|P51786|P52742-2|Q96I27-2|Q96I27	ZKSCAN7	HUMAN	Zinc finger protein with KRAB and SCAN domains 7	NA	35.2	2	3.9	Nucleus {ECO:0000255|PROSITE-ProRule:PRU00187}.	0.668302	0.0434685	0.0158897	0.252477	0.413574	0.99981	2.68459	1.39668e-07	2.74678e-09	2.01629	2.29677e-05	1.0575e-07	-1.80913	-1.95965	-2.59329	0.557923	0.119968	0.728138	0.502885	0.492827	-0.0800412	0.476728	-0.128755
Q86YS6	Q86YS6	RAB43	HUMAN	Ras-related protein Rab-43	NA	36.94	2	11.7	Cytoplasmic vesicle, phagosome {ECO:0000269|PubMed:21255211}. Cytoplasmic vesicle, phagosome membrane {ECO:0000305}; Lipid-anchor {ECO:0000305}; Cytoplasmic side {ECO:0000305}. Golgi apparatus {ECO:0000269|PubMed:17562788, ECO:0000269|PubMed:18664496}. Golgi apparatus, trans-Golgi network membrane {ECO:0000305}; Lipid-anchor {ECO:0000305}. Golgi apparatus, trans-Golgi network {ECO:0000269|PubMed:…	-0.219663	0.713575	0.169667	0.252236	0.673657	0.99981	3.14486	3.76268e-05	3.62104e-07	3.36453	0.000109116	4.86391e-07	-3.61948	-1.04829	-3.69874	0.837492	0.0327431	0.170398	0.17484	0.231835	0.516206	0.184386	0.635176
P05783	P05783|F8VZY9	KRT18	HUMAN	Keratin type I cytoskeletal 18	NA	433.54	26	60.9	Cytoplasm, perinuclear region. Nucleus, nucleolus.	-2.5826	5.60013e-06	0.000105916	0.252185	0.486824	0.99981	2.10555	1.27947e-05	1.28846e-07	4.68815	1.07813e-08	1.93056e-10	-3.09153	-2.03043	-3.42669	-0.703165	-0.977279	-0.775672	-1.0151	-0.767195	1.82995	-0.729987	1.84724
Q7Z4F1	Q7Z4F1	LRP10	HUMAN	Low-density lipoprotein receptor-related protein 10	NA	20.17	2	2.6	Membrane {ECO:0000305}; Single-pass type I membrane protein {ECO:0000305}. Membrane, coated pit {ECO:0000250}.	-0.0118353	0.979354	0.218192	0.00772452	0.986524	0.99981	4.31378	6.24743e-08	1.63789e-09	4.32562	4.82732e-07	2.72294e-09	-3.39977	-3.12497	-5.13913	0.354526	0.334952	0.464935	0.501251	0.480626	0.430299	0.403216	0.445024
O00303	O00303|A0A1W2PP79|E9PQV8	EIF3F	HUMAN	Eukaryotic translation initiation factor 3 subunit F	NA	121.38	8	26.8	Cytoplasm {ECO:0000255|HAMAP-Rule:MF_03005}.	-1.89579	7.55064e-05	0.000276011	0.25189	0.464734	0.99981	2.90076	2.09466e-07	3.64645e-09	4.79656	4.31207e-09	1.5179e-10	-3.4532	-2.48259	-3.67295	-0.355198	-0.69766	-0.332493	-0.410414	-0.279115	1.57615	-0.241781	1.61115
Q5XKE5	Q5XKE5	KRT79	HUMAN	Keratin type II cytoskeletal 79	NA	95.16	7	10.8	NA	-3.31441	5.74789e-05	0.000259532	0.251884	0.664885	0.99981	2.76655	9.71143e-05	9.07996e-07	6.08096	1.44906e-07	9.61163e-10	-5.32553	-2.38445	-4.34997	-1.36683	-1.59207	-1.1499	-1.41858	-1.24936	2.10096	-1.24767	2.02099
O14802	O14802	POLR3A	HUMAN	DNA-directed RNA polymerase III subunit RPC1	NA	28.9	2	2.5	Nucleus.	-2.01123	7.00938e-05	0.000271703	0.251701	0.487245	0.99981	4.11095	6.01705e-09	4.13931e-10	6.12217	3.96171e-10	1.51012e-10	-4.76004	-3.62713	-4.97032	-0.391192	-0.618376	-0.386447	-0.568124	-0.238044	1.63552	-0.350515	1.70384
P55072	P55072|TGGT1_273090-t26_1-p1|Q8IYT4|Q8IYT4-2|TGGT1_315680-t26_1-p1|TGGT1_321640-t26_1-p1	VCP	HUMAN	Transitional endoplasmic reticulum ATPase	NA	292.27	20	32.6	Cytoplasm, cytosol {ECO:0000269|PubMed:15456787}. Endoplasmic reticulum {ECO:0000269|PubMed:15215856}. Nucleus {ECO:0000269|PubMed:23042605, ECO:0000269|PubMed:26842564}. Cytoplasm, Stress granule {ECO:0000269|PubMed:29804830}. Note=Present in the neuronal hyaline inclusion bodies specifically found in motor neurons from amyotrophic lateral sclerosis patients (PubMed:15456787). Present in the Lew…	-0.291786	0.480023	0.121014	0.251402	0.541829	0.99981	3.72751	9.40071e-08	2.12118e-09	4.0193	3.12053e-07	1.85415e-09	-3.42736	-2.37922	-4.20573	0.457455	0.0502623	0.318743	0.227085	0.397864	0.639185	0.38624	0.724538
Q53S08	Q53S08|Q9H0N0	RAB6D	HUMAN	Rab6C	NA	26.72	2	7	NA	-0.0960865	0.810544	0.188247	0.250642	0.534425	0.99981	4.20555	1.72395e-08	7.55071e-10	4.30164	1.10261e-07	7.74523e-10	-3.77611	-3.24733	-4.34403	-0.0959323	-0.0667017	1.16725	0.398209	0.41151	0.498222	0.182752	0.526742
Q15773	Q15773	MLF2	HUMAN	Myeloid leukemia factor 2	NA	70.37	5	22.1	Cytoplasm {ECO:0000250}. Nucleus {ECO:0000250}.	-0.283004	0.381992	0.0997996	0.250075	0.438319	0.99981	2.93682	8.27781e-08	1.94995e-09	3.21982	2.273e-07	1.40942e-09	-2.44633	-2.14447	-3.12763	0.34813	-0.00797931	0.216921	0.235851	0.494563	0.522387	0.39643	0.771642
Q14999-2	Q14999-2|Q14999	CUL7	HUMAN	Isoform 2 of Cullin-7	NA	66.48	7	4.5	Cytoplasm. Cytoplasm, cytoskeleton, microtubule organizing center, centrosome. Cytoplasm, perinuclear region. Golgi apparatus. Note=Colocalizes with FBXW8 at the Golgi apparatus in neurons; localization to Golgi is mediated by OBSL1. During mitosis, localizes to the mitotic apparatus (PubMed:24793695). CCDC8 is required for centrosomal location (PubMed:24793695). {ECO:0000269|PubMed:24793695}.	-1.5563	0.000343371	0.00057119	0.249439	0.45556	0.99981	2.56968	5.92627e-07	8.16035e-09	4.12599	1.85403e-08	2.39075e-10	-2.60129	-2.19073	-3.33363	-0.261998	-0.48727	0.0187729	-0.289349	-0.10262	1.41529	-0.209634	1.41957
P42677	P42677|Q5T4L4	RPS27	HUMAN	40S ribosomal protein S27	NA	44.92	3	40.4	NA	-0.839648	0.0142987	0.00650619	0.249421	0.416628	0.99981	2.79012	8.32717e-08	1.95182e-09	3.62977	3.03947e-08	3.14789e-10	-2.72842	-2.14728	-2.96423	-0.00422651	-0.14111	0.277095	-0.00410989	0.329265	0.947804	0.105111	1.08511
C9IZQ1	C9IZQ1|E9PAL7|P43307|C9J5W0|C9J3L8|P43307-2	SSR1	HUMAN	Translocon-associated protein subunit alpha	NA	46.73	3	11.4	NA	1.28164	0.0163868	0.00720241	0.248519	0.602445	0.99981	5.86808	2.35397e-09	2.74734e-10	4.58644	3.77131e-07	2.18993e-09	-4.16469	-4.83235	-6.38638	0.702335	0.352442	0.724922	0.631067	0.894795	-0.594401	0.639041	-0.488325
Q9BVS4	Q9BVS4|Q9BVS4-2	RIOK2	HUMAN	Serine/threonine-protein kinase RIO2	NA	55.75	6	13.4	Cytoplasm {ECO:0000269|PubMed:16037817, ECO:0000269|PubMed:19564402}. Note=Exported out of the nucleus via its NES in a XPO1-dependent manner. {ECO:0000269|PubMed:19564402}.	-1.86874	0.000351881	0.000578167	0.248493	0.535628	0.99981	3.12639	5.27041e-07	7.42645e-09	4.99513	1.73773e-08	2.33165e-10	-3.46876	-2.50726	-4.25203	-0.433243	-0.531702	-0.221586	-0.531201	-0.199163	1.57717	-0.277846	1.59438
Q8N9N2-2	Q8N9N2-2|Q8N9N2|E9PQ44	ASCC1	HUMAN	Isoform 2 of Activating signal cointegrator 1 complex subunit 1	NA	111.15	9	17.6	Nucleus {ECO:0000269|PubMed:12077347, ECO:0000269|PubMed:26924529}. Nucleus speckle {ECO:0000269|PubMed:29997253}. Note=Colocalizes with PRPF8 in nuclear speckles in the absence of DNA damage. {ECO:0000269|PubMed:29997253}.	-2.35585	0.00729673	0.00394786	0.248359	0.743288	0.99981	3.54041	0.000117616	1.09545e-06	5.89626	4.15989e-06	2.03076e-08	-3.46608	-2.4572	-6.41534	-0.643154	-0.822764	-0.646455	-0.818885	-0.402059	1.74608	-0.598193	1.82068
Q9Y2Z0	Q9Y2Z0|Q9Y2Z0-2	SUGT1	HUMAN	Protein SGT1 homolog	NA	48.28	3	10.4	Cytoplasm {ECO:0000269|PubMed:21864708}. Nucleus {ECO:0000269|PubMed:21864708}. Note=Translocates to the nucleus upon heat shock, requiring S100A6.	-1.75273	0.000460272	0.000673813	0.248271	0.522774	0.99981	3.47715	1.05488e-07	2.26981e-09	5.22988	6.70066e-09	1.66132e-10	-3.22295	-3.20924	-4.63442	-0.198325	-0.594617	-0.186816	-0.325357	-0.242867	1.45727	-0.218854	1.62475
P52701	P52701|P52701-3|P52701-2|P52701-4|A0A087WWJ1|F8WAX8|F8W7G9	MSH6	HUMAN	DNA mismatch repair protein Msh6	NA	150.22	13	12.5	Nucleus {ECO:0000269|PubMed:23622243}. Chromosome {ECO:0000269|PubMed:23622243}. Note=Associates with H3K36me3 via its PWWP domain.	-1.36924	0.00203511	0.00162585	0.247068	0.500684	0.99981	3.18415	1.49817e-07	2.87962e-09	4.55339	1.77823e-08	2.34507e-10	-3.09543	-2.54342	-3.99949	-0.065125	-0.391166	-0.0782458	-0.160232	0.0174021	1.28909	0.0114429	1.39212
Q9UIU6	Q9UIU6	SIX4	HUMAN	Homeobox protein SIX4	NA	27.57	2	3.3	Nucleus {ECO:0000250|UniProtKB:Q61321}. Cytoplasm {ECO:0000250|UniProtKB:Q61321}.	-1.05302	0.00917866	0.00467531	0.246217	0.487693	0.99981	3.37972	4.96235e-08	1.42357e-09	4.43274	1.6294e-08	2.28266e-10	-3.43091	-2.50172	-3.85884	0.144893	-0.115213	0.18523	-0.145418	0.0631359	1.1829	0.0703459	1.15494
Q9Y3F4-2	Q9Y3F4-2|Q9Y3F4	STRAP	HUMAN	Isoform 2 of Serine-threonine kinase receptor-associated protein	NA	125.01	8	26.1	Cytoplasm. Nucleus. Note=Localized predominantly in the cytoplasm but also found in the nucleus.	-2.17345	2.29487e-05	0.000176685	0.246123	0.48147	0.99981	2.77172	4.22934e-07	6.25095e-09	4.94517	3.58373e-09	1.51012e-10	-3.11695	-2.63623	-3.95731	-0.461488	-0.776826	-0.474296	-0.645645	-0.399119	1.67362	-0.525549	1.74306
A0A0B4J1S4	A0A0B4J1S4|A0A087X1G7|O60613	NA	HUMAN	Selenoprotein F	NA	25.07	2	14.5	NA	-1.15735	0.179748	0.0523888	0.245963	0.767966	0.99981	2.68627	0.00249914	2.23833e-05	3.84361	0.000628329	2.73888e-06	-3.61178	-0.262438	-4.3528	0.804845	-0.253652	-0.406884	-0.350422	-0.328359	1.0119	-0.293899	1.19064
Q9UHD1	Q9UHD1|Q9UHD1-2|E9PHZ2|E9PPQ5|E9PSD5|E9PIZ4	CHORDC1	HUMAN	Cysteine and histidine-rich domain-containing protein 1	NA	125.06	8	34	NA	-1.80448	0.000256873	0.000487382	0.2451	0.512209	0.99981	3.12338	2.35453e-07	3.97465e-09	4.92786	8.65275e-09	1.7747e-10	-3.49964	-2.54391	-4.06887	-0.317631	-0.573057	-0.2035	-0.411998	-0.231548	1.53536	-0.237029	1.57875
Q6ZRV2	Q6ZRV2	FAM83H	HUMAN	Protein FAM83H	NA	37.84	4	5	Cytoplasm, cytoskeleton {ECO:0000269|PubMed:23902688}. Note=Colocalizes with keratin filaments. {ECO:0000269|PubMed:23902688}.	-1.46655	0.00224876	0.00174059	0.24336	0.540674	0.99981	3.54641	1.1135e-07	2.34961e-09	5.01296	1.50636e-08	2.19497e-10	-3.38302	-2.92868	-4.53485	-0.225626	-0.517781	-0.0249385	-0.107154	0.0642523	1.30404	-0.0901176	1.49085
P21399	P21399	ACO1	HUMAN	Cytoplasmic aconitate hydratase	NA	31.51	3	3.5	Cytoplasm.	-1.18887	0.00504875	0.00304605	0.242474	0.504618	0.99981	2.72291	8.11758e-07	1.05429e-08	3.91178	9.72332e-08	7.01229e-10	-2.20341	-2.3491	-3.51622	0.030397	-0.338135	0.00415658	-0.0801485	0.113537	1.23725	-0.0147613	1.20716
B3KS98	B3KS98|O15372|A0A087WZK9|E5RH59|E5RHC7	EIF3H	HUMAN	Eukaryotic translation initiation factor 3 subunit H	NA	107.89	8	21.8	Cytoplasm {ECO:0000256|HAMAP-Rule:MF_03007}.	-0.693494	0.059486	0.02048	0.242131	0.48386	0.99981	3.6392	1.5013e-08	6.97025e-10	4.33269	1.57399e-08	2.24649e-10	-3.23157	-2.84144	-4.07106	0.206254	-0.157335	0.332244	0.188755	0.272447	0.876883	0.220419	1.02579
P17812	P17812|P17812-2	CTPS1	HUMAN	CTP synthase 1	NA	126.13	8	15.2	NA	-1.42542	0.000937508	0.000976805	0.239977	0.486898	0.99981	2.91273	2.06313e-07	3.60725e-09	4.33815	1.51614e-08	2.20262e-10	-3.03322	-2.29948	-3.59636	-0.0213483	-0.362882	-0.119178	-0.244331	-0.00931027	1.34114	-0.104681	1.38245
Q9NR31	Q9NR31|Q9NR31-2|Q5SQT8	SAR1A	HUMAN	GTP-binding protein SAR1a	NA	137.45	8	43.4	Endoplasmic reticulum {ECO:0000250}. Golgi apparatus {ECO:0000250}.	0.780224	0.0358533	0.0135265	0.23947	0.485421	0.99981	4.21472	2.28108e-09	2.73779e-10	3.43449	2.26346e-07	1.4051e-09	-3.07351	-3.34585	-4.29054	0.590013	0.343539	0.599132	0.467024	0.73337	-0.184839	0.656489	-0.0861072
Q8IXT5	Q8IXT5|B9ZVT1	RBM12B	HUMAN	RNA-binding protein 12B	NA	20.38	3	3.2	NA	-0.0365762	0.926791	0.209159	0.279225	0.487131	0.99981	4.51329	6.81004e-09	4.42564e-10	4.54986	5.29915e-08	4.48131e-10	-3.53756	-3.75347	-4.86123	0.14278	0.15262	1.0398	0.213999	0.432848	0.324948	0.234713	0.673274
Q5T9L3-2	Q5T9L3-2|Q5T9L3|Q5T9L3-3|Q7Z430	WLS	HUMAN	Isoform 2 of Protein wntless homolog	NA	71.47	6	9.5	Golgi apparatus membrane {ECO:0000269|PubMed:16678095}; Multi-pass membrane protein {ECO:0000269|PubMed:16678095}. Cytoplasmic vesicle membrane {ECO:0000269|PubMed:16678095}; Multi-pass membrane protein {ECO:0000269|PubMed:16678095}. Cell membrane {ECO:0000269|PubMed:18160347}; Multi-pass membrane protein {ECO:0000255}. Endoplasmic reticulum membrane {ECO:0000269|PubMed:18160347}; Multi-pass memb…	-0.0455108	0.901334	0.204635	0.23911	0.518153	0.99981	3.83216	1.85133e-08	7.84859e-10	3.87767	1.341e-07	9.04892e-10	-3.22002	-2.76863	-4.14234	0.305534	-0.0460966	0.578619	0.478196	0.517624	0.481484	0.418863	0.519857
Q9Y6M7-13	Q9Y6M7-13|Q9Y6M7-6|Q9Y6M7-7|Q9Y6M7-8|Q9Y6M7-9|E9PFN4|Q9Y6M7-12|Q9Y6M7-2|A0A0A0MST8|Q9Y6M7-3|Q9Y6M7|Q9Y6M7-4|Q9Y6M7-14|Q9Y6M7-11|Q9Y6M7-5|Q9Y6M7-10|Q6U841|C9J240|Q6U841-3|Q6U841-2|E7EW28|F8WDX9|Q6U841-4|Q2Y0W8-5|Q2Y0W8-4	SLC4A7	HUMAN	Isoform 13 of Sodium bicarbonate cotransporter 3	NA	383.64	23	24.7	Basolateral cell membrane; Multi-pass membrane protein. Apical cell membrane {ECO:0000250}; Multi-pass membrane protein {ECO:0000250}. Cell projection, stereocilium {ECO:0000250}. Note=Also described at the apical cell membrane. Localizes to the stereocilia of cochlear outer hair cells and to the lateral membrane of cochlear inner hair cells (By similarity). {ECO:0000250}.	0.211407	0.631242	0.152593	0.238786	0.588186	0.99981	5.00149	6.33383e-09	4.27043e-10	4.79009	9.06039e-08	6.66042e-10	-4.19553	-3.59114	-5.58284	0.546655	0.195255	0.509827	0.417157	0.572107	0.249083	0.55138	0.418087
P04075-2	P04075-2|J3KPS3|P04075|P00883|H3BQN4	ALDOA	HUMAN	Isoform 2 of Fructose-bisphosphate aldolase A	NA	87.11	7	16	Cytoplasm, myofibril, sarcomere, I band. Cytoplasm, myofibril, sarcomere, M line. Note=In skeletal muscle, accumulates around the M line and within the I band, colocalizing with FBP2 on both sides of the Z line in the absence of Ca(2+). {ECO:0000250}.	0.405612	0.35437	0.0937658	0.237972	0.582722	0.99981	3.35799	5.69856e-07	7.92743e-09	2.95238	1.59682e-05	7.4169e-08	-2.73691	-1.87012	-3.84196	0.528098	0.148674	0.598048	0.458707	0.573288	0.142141	0.467215	0.12996
Q8N122	Q8N122|Q8N122-3|Q8N122-2	RPTOR	HUMAN	Regulatory-associated protein of mTOR	NA	74.2	6	5	Cytoplasm. Lysosome. Cytoplasmic granule {ECO:0000269|PubMed:25940091}. Note=Targeting to lysosomes depends on amino acid availability. In arsenite-stressed cells, accumulates in stress granules when associated with SPAG5 and association with lysosomes is drastically decreased.	-1.61066	0.00117409	0.00113119	0.237845	0.552452	0.99981	3.21644	3.74858e-07	5.67343e-09	4.8271	2.57947e-08	2.87017e-10	-3.11851	-2.63307	-4.33495	-0.240125	-0.404897	-0.140113	-0.362266	-0.0868677	1.43297	-0.115843	1.49689
Q6NUQ4	Q6NUQ4|Q6NUQ4-2	TMEM214	HUMAN	Transmembrane protein 214	NA	128.29	9	15.5	Endoplasmic reticulum membrane {ECO:0000269|PubMed:23661706}; Multi-pass membrane protein {ECO:0000269|PubMed:23661706}.	-0.0915517	0.783862	0.183273	0.237794	0.479895	0.99981	4.04314	2.97894e-09	3.072e-10	4.13469	1.99087e-08	2.49797e-10	-3.22877	-3.25254	-4.28479	0.361105	0.120839	0.520263	0.312459	0.484411	0.488914	0.451994	0.603076
Q9HC21	Q9HC21|Q9HC21-2	SLC25A19	HUMAN	Mitochondrial thiamine pyrophosphate carrier	NA	27.44	2	6.2	Mitochondrion inner membrane; Multi-pass membrane protein.	-0.895451	0.0405946	0.0150286	0.237576	0.556893	0.99981	2.90896	1.31202e-06	1.59214e-08	3.80441	4.75061e-07	2.68337e-09	-2.77576	-1.86092	-3.62627	0.0357961	-0.053206	0.277306	-0.112654	0.0880595	0.978946	0.217422	1.12125
A0A087WUW9	A0A087WUW9|Q9NXU5|A0A0B4J222	ARL15	HUMAN	ADP-ribosylation factor-like protein 15	NA	26.48	2	10.7	NA	-1.10879	0.00159424	0.00138901	0.237574	0.410624	0.99981	0.895587	0.00300992	2.69224e-05	2.00438	1.22477e-05	5.74591e-08	-1.19098	-1.08824	-0.663321	0.155254	-0.437473	-0.175262	-0.208192	-0.135045	0.984487	-0.18598	1.06258
Q96K19	Q96K19|Q96K19-2|Q96K19-3|Q96K19-5|Q96K19-6|Q96K19-4	RNF170	HUMAN	E3 ubiquitin-protein ligase RNF170	NA	33.29	2	9.6	Endoplasmic reticulum membrane {ECO:0000269|PubMed:21610068}; Multi-pass membrane protein {ECO:0000269|PubMed:21610068}.	0.914333	0.0672113	0.0228057	0.237571	0.612692	0.99981	4.25261	9.45191e-08	2.12848e-09	3.33827	1.0362e-05	4.88224e-08	-3.09543	-2.79863	-4.87702	0.534266	0.384158	0.697826	0.465197	0.66628	-0.288001	0.750623	-0.216168
Q7L2E3-2	Q7L2E3-2|Q7L2E3|H7BXY3|Q7L2E3-3	DHX30	HUMAN	Isoform 2 of Putative ATP-dependent RNA helicase DHX30	NA	320.44	26	25.6	Cytoplasm {ECO:0000269|PubMed:29100085}. Mitochondrion {ECO:0000269|PubMed:16825194, ECO:0000269|PubMed:29100085}. Mitochondrion matrix, mitochondrion nucleoid {ECO:0000269|PubMed:16825194, ECO:0000269|PubMed:18063578, ECO:0000269|PubMed:25683715}. Note=Localizes to mitochondrial RNA granules found in close proximity to the mitochondrial nucleoids (PubMed:16825194, PubMed:25683715). Relocalizes t…	-0.930356	0.0122862	0.00577472	0.237355	0.472039	0.99981	3.17092	4.44553e-08	1.33627e-09	4.10127	1.72475e-08	2.3226e-10	-2.83537	-2.55223	-3.65524	0.0831891	-0.170427	0.2291	0.00899179	0.160496	1.01716	0.153765	1.15682
Q9P0L0-2	Q9P0L0-2|Q9P0L0|J3QKM9	VAPA	HUMAN	Isoform 2 of Vesicle-associated membrane protein-associated protein A	NA	226.17	13	54	Endoplasmic reticulum membrane {ECO:0000269|PubMed:10523508, ECO:0000269|PubMed:16143324, ECO:0000269|PubMed:19289470, ECO:0000269|PubMed:25447204}; Single-pass type IV membrane protein {ECO:0000269|PubMed:10523508, ECO:0000269|PubMed:19289470}. Cell membrane {ECO:0000269|PubMed:25447204}; Single-pass type IV membrane protein {ECO:0000305}. Cell junction, tight junction {ECO:0000269|PubMed:105235…	0.891672	0.0360812	0.0135949	0.237248	0.544966	0.99981	4.90984	1.83361e-09	2.54347e-10	4.01817	1.75311e-07	1.1312e-09	-3.77285	-3.78819	-5.16179	0.527404	0.180015	0.777632	0.683277	0.703468	-0.294289	0.667072	-0.151265
Q6DKI1	Q6DKI1|Q6DKI1-2	RPL7L1	HUMAN	60S ribosomal protein L7-like 1	NA	85.58	6	27.6	NA	-1.09613	0.0264583	0.0105156	0.236603	0.598372	0.99981	2.7023	9.21548e-06	9.45751e-08	3.79843	1.60054e-06	8.19291e-09	-2.40413	-1.71749	-3.79114	0.0278072	-0.243214	0.0192615	-0.100566	0.106344	1.14496	0.105439	1.17672
Q01804	Q01804|Q01804-3|Q01804-5	OTUD4	HUMAN	OTU domain-containing protein 4	NA	187.42	12	12.6	Cytoplasm {ECO:0000269|PubMed:25944111}. Nucleus {ECO:0000269|PubMed:25944111}. Note=Primarily cytoplasmic. {ECO:0000269|PubMed:25944111}.	-2.16236	1.33322e-05	0.000155449	0.236371	0.473783	0.99981	2.62223	4.09612e-07	6.0913e-09	4.78459	2.62778e-09	1.51012e-10	-2.92227	-2.59994	-3.73467	-0.502873	-0.739299	-0.414858	-0.660229	-0.458902	1.67356	-0.476938	1.72437
Q12772	Q12772|G3V0I8|Q12772-2|A0A087X1T2	SREBF2	HUMAN	Sterol regulatory element-binding protein 2	NA	120.63	10	11.7	Endoplasmic reticulum membrane; Multi-pass membrane protein. Golgi apparatus membrane; Multi-pass membrane protein. Cytoplasmic vesicle, COPII-coated vesicle membrane; Multi-pass membrane protein. Note=Moves from the endoplasmic reticulum to the Golgi in the absence of sterols.; Processed sterol regulatory element-binding protein 2: Nucleus {ECO:0000250|UniProtKB:Q3U1N2}.	-0.311467	0.265243	0.0732112	0.236288	0.393172	0.99981	3.19221	4.62711e-09	3.63364e-10	3.50368	1.307e-08	2.10505e-10	-2.79733	-2.66345	-3.01672	0.502663	0.0444468	0.316189	0.215738	0.339134	0.52401	0.307536	0.831684
Q13564-4	Q13564-4|Q13564|Q13564-2|Q13564-3	NAE1	HUMAN	Isoform 4 of NEDD8-activating enzyme E1 regulatory subunit	NA	31.26	2	4.6	Cell membrane {ECO:0000269|PubMed:14557245}. Note=Colocalizes with APP in lipid rafts.	-0.711869	0.0728193	0.0243664	0.236125	0.528716	0.99981	2.6316	1.69758e-06	1.99988e-08	3.34347	8.58233e-07	4.582e-09	-2.9206	-1.5925	-2.76726	0.136108	0.14579	0.211547	-0.208421	0.0337446	0.828858	0.437837	1.0045
I3L0E3	I3L0E3|Q9Y2R5	NA	HUMAN	HCG1984214 isoform CRA_a	NA	24.64	2	6.6	NA	-0.060661	0.829588	0.191552	-0.197306	0.487657	0.99981	2.62187	7.28401e-08	1.79953e-09	2.68254	4.44777e-07	2.5333e-09	-2.21696	-2.12285	-2.60776	0.336539	0.364406	0.265241	0.642248	0.267639	0.199697	0.354666	0.533667
O96005	O96005|O96005-4|O96005-3	CLPTM1	HUMAN	Cleft lip and palate transmembrane protein 1	NA	44.95	4	6.2	Membrane {ECO:0000305}; Multi-pass membrane protein {ECO:0000305}.	-0.641726	0.0984265	0.0315284	0.235317	0.525384	0.99981	3.95266	1.29927e-08	6.49563e-10	4.59439	1.82015e-08	2.36571e-10	-3.39814	-3.08748	-4.52169	0.159369	0.0227803	0.385844	0.0737004	0.31962	0.895779	0.269398	0.954788
Q06190	Q06190|Q06190-2|Q06190-3	PPP2R3A	HUMAN	Serine/threonine-protein phosphatase 2A regulatory subunit B'' subunit alpha	NA	138.17	11	12	NA	-2.41367	1.51492e-05	0.000155814	0.234551	0.528422	0.99981	3.09187	2.51372e-07	4.17467e-09	5.50554	2.10436e-09	1.51012e-10	-3.72699	-2.92287	-4.44598	-0.635395	-0.946063	-0.623003	-0.736521	-0.586076	1.76828	-0.582489	1.84558
Q12884	Q12884|A0A0D9SEN1|B4DLR2	FAP	HUMAN	Prolyl endopeptidase FAP	NA	34.03	3	4.6	Prolyl endopeptidase FAP: Cell surface {ECO:0000269|PubMed:10593948, ECO:0000269|PubMed:16175601, ECO:0000269|PubMed:17105646, ECO:0000269|PubMed:24717288, ECO:0000269|PubMed:7911242}. Cell membrane {ECO:0000269|PubMed:12376466, ECO:0000269|PubMed:16651416, ECO:0000269|PubMed:9065413, ECO:0000303|PubMed:10455171}; Single-pass type II membrane protein {ECO:0000255}. Cell projection, lamellipodium …	-0.500864	0.192168	0.0554341	0.234437	0.530892	0.99981	3.65483	3.75214e-08	1.21295e-09	4.1557	6.7928e-08	5.36462e-10	-3.10503	-2.72091	-4.17695	0.158792	0.0095542	0.448049	0.162645	0.340683	0.720547	0.334623	0.922255
C9JRZ6	C9JRZ6|Q9NX63|F8WAR4	CHCHD3	HUMAN	MICOS complex subunit	NA	141.61	10	39.6	Mitochondrion inner membrane {ECO:0000256|RuleBase:RU363001}; Lipid-anchor {ECO:0000256|RuleBase:RU363001}.	-0.239476	0.45942	0.116744	0.23393	0.469665	0.99981	3.38341	1.6058e-08	7.20826e-10	3.62288	5.99091e-08	4.87e-10	-2.72386	-2.65999	-3.5889	0.254503	0.0162577	0.482396	0.300863	0.349811	0.574438	0.483254	0.689496
O43683	O43683|O43683-3|O43683-2	BUB1	HUMAN	Mitotic checkpoint serine/threonine-protein kinase BUB1	NA	17.75	2	1.4	Nucleus. Chromosome, centromere, kinetochore. Note=Nuclear in interphase cells. Accumulates gradually during G1 and S phase of the cell cycle, peaks at G2/M, and drops dramatically after mitosis. Localizes to the outer kinetochore. Kinetochore localization is required for normal mitotic timing and checkpoint response to spindle damage and occurs very early in prophase. AURKB, KNL1 and INCENP are …	-0.0653357	0.83885	0.193142	-0.00301524	0.992506	0.99981	2.37537	1.03192e-06	1.29405e-08	2.44071	5.41016e-06	2.6115e-08	-2.05971	-1.63658	-2.4462	0.189411	-0.0260806	0.438812	0.687867	0.376915	0.309091	0.306374	0.477336
A0A1X7SBR1	A0A1X7SBR1|Q7Z3G6	PRICKLE2	HUMAN	Prickle-like protein 2	NA	47.35	5	6.4	NA	0.0409843	0.936908	0.210732	0.233881	0.652732	0.99981	5.31715	2.26008e-08	8.84337e-10	5.27617	2.04314e-07	1.29335e-09	-4.73819	-3.55677	-6.14166	0.50098	0.171516	0.572947	0.370612	0.475158	0.361074	0.470697	0.566848
Q9BTE3	Q9BTE3|Q9BTE3-2|Q9BTE3-3	MCMBP	HUMAN	Mini-chromosome maintenance complex-binding protein	NA	89.39	7	14.7	Nucleus {ECO:0000269|PubMed:17296731}. Note=Associates with chromatin. Highly associated with chromatin in G1/S and S phases, reduced binding to chromatin in G2, and further decreased binding in early M phase. It then reassociates with chromatin in late M phase. Dissociates from chromatin later than component of the MCM complex.	-0.97129	0.0111164	0.0053462	0.233827	0.489369	0.99981	3.44217	2.25271e-08	8.83495e-10	4.41346	9.63686e-09	1.84276e-10	-3.03612	-2.86305	-3.98318	0.105105	-0.238594	0.125856	0.0670487	0.172888	1.05912	0.18837	1.17957
Q5VUB5	Q5VUB5	FAM171A1	HUMAN	Protein FAM171A1	NA	82.2	6	7.9	Cell membrane {ECO:0000269|PubMed:30312582}; Single-pass type I membrane protein {ECO:0000305|PubMed:30312582}.	-0.984068	0.0178767	0.00773382	0.233766	0.531264	0.99981	3.22908	1.58364e-07	2.98774e-09	4.21315	5.64058e-08	4.65693e-10	-3.16122	-2.32853	-3.80107	0.0170585	-0.193953	0.37093	-0.00928842	0.115799	1.02823	0.0247934	1.2042
Q14CN4	Q14CN4|Q14CN4-2|Q14CN4-3	KRT72	HUMAN	Keratin type II cytoskeletal 72	NA	42.15	3	4.1	NA	-3.1642	5.35317e-05	0.000253112	0.23324	0.672059	0.99981	2.7544	6.07323e-05	5.75464e-07	5.9186	1.06015e-07	7.51317e-10	-4.83642	-2.29814	-4.5534	-1.19954	-1.57753	-1.1343	-1.17214	-1.11061	2.00926	-1.12192	2.03597
Q96CM3	Q96CM3|Q96CM3-2	RPUSD4	HUMAN	Mitochondrial RNA pseudouridine synthase RPUSD4	NA	13.69	2	4.2	Mitochondrion matrix {ECO:0000269|PubMed:27974379, ECO:0000269|PubMed:28082677}. Note=Localizes to mitochondrial RNA granules, platforms for post-transcriptional RNA modification and ribosome assembly. {ECO:0000269|PubMed:27974379, ECO:0000269|PubMed:28082677}.	-0.0693745	0.814821	0.188887	0.208909	0.484399	0.99981	2.77551	6.67216e-08	1.70051e-09	2.84489	4.00184e-07	2.30742e-09	-2.26738	-2.05113	-2.78706	0.276841	0.0562719	0.436762	0.33989	0.517754	0.390052	0.396605	0.562678
Q9NYM9	Q9NYM9|E9PQJ6|B8ZZS0|A0A0C4DH16|H7BXT7|E9PHY4	BET1L	HUMAN	BET1-like protein	NA	58.6	4	47.7	Golgi apparatus membrane {ECO:0000250}; Single-pass type IV membrane protein {ECO:0000250}. Golgi apparatus, trans-Golgi network membrane {ECO:0000250}. Note=Present throughout the Golgi apparatus, with increasing concentration from cis-Golgi to the trans-Golgi face of the stacks. {ECO:0000250}.	0.522527	0.343784	0.0913537	0.231184	0.670936	0.99981	5.47977	2.74292e-08	9.96107e-10	4.95725	7.09928e-07	3.85562e-09	-4.27797	-3.88322	-6.43881	0.546788	0.246996	0.623869	0.516852	0.686699	0.0844152	0.595073	0.0967458
Q9Y4P8-4	Q9Y4P8-4|Q9Y4P8-2|Q9Y4P8|Q9Y4P8-5|Q9Y4P8-6|Q9Y4P8-3	WIPI2	HUMAN	Isoform 4 of WD repeat domain phosphoinositide-interacting protein 2	NA	114.45	6	21.5	Preautophagosomal structure membrane {ECO:0000269|PubMed:20505359, ECO:0000269|PubMed:21564513, ECO:0000269|PubMed:22456507, ECO:0000269|PubMed:23916833, ECO:0000269|PubMed:28561066}; Peripheral membrane protein {ECO:0000269|PubMed:20505359, ECO:0000269|PubMed:21564513, ECO:0000269|PubMed:22456507}; Cytoplasmic side {ECO:0000269|PubMed:20505359, ECO:0000269|PubMed:21564513, ECO:0000269|PubMed:224…	-1.72671	0.000802622	0.00090121	0.23016	0.573341	0.99981	3.39876	2.54055e-07	4.20478e-09	5.12548	1.62044e-08	2.27487e-10	-3.38378	-2.83752	-4.58343	-0.29382	-0.572488	-0.181857	-0.29346	-0.0585221	1.52132	-0.277055	1.52648
Q9UJU6	Q9UJU6|Q9UJU6-5	DBNL	HUMAN	Drebrin-like protein	NA	267.82	16	45.5	Cytoplasm, cytoskeleton {ECO:0000250|UniProtKB:Q62418}. Cell projection, lamellipodium {ECO:0000250|UniProtKB:Q62418}. Cell projection, ruffle {ECO:0000250|UniProtKB:Q62418}. Cytoplasm, cell cortex {ECO:0000250|UniProtKB:Q62418}. Cytoplasm, cytosol {ECO:0000250|UniProtKB:Q62418}. Cell junction, synapse {ECO:0000250|UniProtKB:Q62418}. Cell projection {ECO:0000250|UniProtKB:Q62418}. Cell membrane {…	-0.937793	0.0988123	0.031617	0.230126	0.669879	0.99981	3.52947	3.87514e-06	4.2464e-08	4.46726	2.07465e-06	1.04587e-08	-2.83968	-2.42128	-4.89549	0.07773	-0.267491	0.110826	0.0952069	0.138348	0.7957	0.249031	1.36785
Q02413	Q02413	DSG1	HUMAN	Desmoglein-1	NA	33.34	2	3.1	Cell membrane {ECO:0000250}; Single-pass type I membrane protein {ECO:0000250}. Cell junction, desmosome.	-0.393603	0.262818	0.072634	0.229169	0.507555	0.99981	2.07111	9.34697e-06	9.58083e-08	2.46472	9.78229e-06	4.61574e-08	-1.09653	-2.18827	-2.12046	0.221997	0.126779	0.455109	-0.0463915	0.0722479	0.536602	0.328095	0.789329
O75691	O75691	UTP20	HUMAN	Small subunit processome component 20 homolog	NA	49.93	4	1.3	Nucleus, nucleolus {ECO:0000269|PubMed:11790298, ECO:0000269|PubMed:12429849, ECO:0000269|PubMed:16458307}. Note=Colocalizes with NCL in the nucleolus.	-0.788591	0.137094	0.0417473	0.228396	0.653942	0.99981	3.62743	1.51765e-06	1.80711e-08	4.41602	1.23688e-06	6.40704e-09	-3.2543	-2.23284	-4.74824	0.16686	-0.0563189	0.191515	0.0307932	0.309563	0.9595	0.194593	1.04895
Q8WV24	Q8WV24|R4GND3	PHLDA1	HUMAN	Pleckstrin homology-like domain family A member 1	NA	26.34	2	5.9	Cytoplasm {ECO:0000269|PubMed:11369516}. Cytoplasmic vesicle {ECO:0000269|PubMed:12738777}. Nucleus, nucleolus {ECO:0000269|PubMed:11369516}. Note=Colocalizes with intracellular vesicles. {ECO:0000269|PubMed:12738777}.	-1.12727	0.00306956	0.00214597	0.228184	0.476274	0.99981	2.95999	7.08098e-08	1.76353e-09	4.08726	1.25626e-08	2.06188e-10	-3.15201	-2.27301	-3.2472	-0.0155831	-0.184999	0.120692	-0.132871	0.0948572	1.1735	0.0770278	1.21954
Q13772-4	Q13772-4|Q13772-3|Q13772|B4DF87|Q13772-2|B4DZ85	NCOA4	HUMAN	Isoform 4 of Nuclear receptor coactivator 4	NA	30.68	3	4.3	NA	-0.99081	0.00330709	0.00225131	0.227881	0.424535	0.99981	2.83661	2.87498e-08	1.01956e-09	3.82742	6.62949e-09	1.65971e-10	-2.75169	-2.41015	-2.98845	0.0323914	-0.21843	0.261061	0.00236486	0.171504	1.10826	0.0144364	1.11305
Q9H0S4	Q9H0S4|Q9H0S4-2	DDX47	HUMAN	Probable ATP-dependent RNA helicase DDX47	NA	42.81	3	11.2	Nucleus, nucleolus {ECO:0000269|PubMed:12429849, ECO:0000269|PubMed:16963496}. Note=Localizes in the nucleolar-organizing region during ribosome biogenesis.	-0.265088	0.376053	0.0984551	0.227875	0.444888	0.99981	3.07283	1.89598e-08	7.9915e-10	3.33792	5.94867e-08	4.84047e-10	-2.93883	-2.23371	-2.92313	0.245318	0.117385	0.411099	0.175419	0.342375	0.618335	0.498315	0.660394
Q96R06	Q96R06|J3QRV8|J3KSV2	SPAG5	HUMAN	Sperm-associated antigen 5	NA	95.78	8	9.6	Cytoplasm {ECO:0000269|PubMed:27462074}. Cytoplasm, cytoskeleton {ECO:0000269|PubMed:27462074}. Cytoplasm, cytoskeleton, spindle {ECO:0000269|PubMed:27462074}. Cytoplasm, cytoskeleton, spindle pole {ECO:0000269|PubMed:27462074}. Chromosome, centromere, kinetochore {ECO:0000269|PubMed:27462074}. Midbody. Cytoplasm, cytoskeleton, microtubule organizing center, centrosome. Cytoplasmic granule. Cytop…	-2.23161	1.73653e-05	0.000160239	0.226974	0.515202	0.99981	2.69069	5.86454e-07	8.10503e-09	4.9223	3.74677e-09	1.51012e-10	-3.91505	-2.91681	-2.75861	-0.567573	-0.519748	-0.396946	-0.946476	-0.609383	1.69036	-0.450651	1.76058
O95429	O95429|O95429-2	BAG4	HUMAN	BAG family molecular chaperone regulator 4	NA	25.72	2	4.3	Cytoplasm.	-0.29156	0.394903	0.102496	0.226948	0.505456	0.99981	5.24341	1.38367e-10	1.01589e-10	5.53497	6.55851e-10	1.51012e-10	-4.57109	-4.40866	-5.51351	0.35949	0.0669422	0.242224	0.303811	0.51015	0.603318	0.537435	0.804451
P14678-3	P14678-3|P63162-2|P63162|P14678|P14678-2|S4R3P3	SNRPB	HUMAN	Isoform SM-B1 of Small nuclear ribonucleoprotein-associated proteins B and B'	NA	39.47	3	7.9	Cytoplasm, cytosol {ECO:0000269|PubMed:18984161}. Nucleus {ECO:0000269|PubMed:11574479, ECO:0000269|PubMed:11991638, ECO:0000269|PubMed:26912367, ECO:0000269|PubMed:28076346, ECO:0000269|PubMed:28502770, ECO:0000269|PubMed:28781166}. Note=SMN-mediated assembly into core snRNPs occurs in the cytosol before SMN-mediated transport to the nucleus to be included in spliceosomes. {ECO:0000305}.	-1.09648	0.00621979	0.0035115	0.226559	0.512819	0.99981	2.49681	1.24998e-06	1.52953e-08	3.5933	1.49555e-07	9.88794e-10	-2.15768	-2.02798	-3.13755	0.362586	-0.120949	-0.124461	-0.22068	-0.0271953	1.11616	0.0120467	1.18829
P11802	P11802|F8VTV8|Q96BE9|F8VYY1	CDK4	HUMAN	Cyclin-dependent kinase 4	NA	43.7	3	10.8	Cytoplasm. Nucleus. Membrane. Note=Cytoplasmic when non-complexed. Forms a cyclin D-CDK4 complex in the cytoplasm as cells progress through G(1) phase. The complex accumulates on the nuclear membrane and enters the nucleus on transition from G(1) to S phase. Also present in nucleoli and heterochromatin lumps. Colocalizes with RB1 after release into the nucleus.	-1.31775	0.00137354	0.00126186	0.22638	0.49918	0.99981	3.05066	8.50791e-08	1.9832e-09	4.36841	9.75885e-09	1.84837e-10	-3.06411	-2.46875	-3.65774	-0.0969389	-0.256746	-0.0207299	-0.221758	0.0818113	1.1871	-0.0156303	1.42266
E7ETU7	E7ETU7|P09001	MRPL3	HUMAN	39S ribosomal protein L3 mitochondrial	NA	20.59	2	11.7	NA	-0.0780685	0.872142	0.199111	0.352824	0.471355	0.99981	1.89782	0.000564701	5.13513e-06	1.97589	0.00167546	7.23776e-06	-2.22404	-0.244798	-2.22657	0.109783	-0.286647	0.399792	0.246363	0.31822	0.456182	0.502935	0.36532
Q9Y6N7-2	Q9Y6N7-2|Q9Y6N7|Q9Y6N7-3|Q9Y6N7-4|A0A087WTM1|Q9Y6N7-5|Q9Y6N7-6|A0A0A0MSX4|A0A087WZ85	ROBO1	HUMAN	Isoform 2 of Roundabout homolog 1	NA	68.13	6	3.6	Cell membrane {ECO:0000269|PubMed:24560577}; Single-pass type I membrane protein {ECO:0000305}. Cell projection, axon {ECO:0000250|UniProtKB:O89026}. Endoplasmic reticulum-Golgi intermediate compartment membrane {ECO:0000250|UniProtKB:O55005}; Single-pass membrane protein {ECO:0000250|UniProtKB:O55005}. Note=Detected at growth cones in thalamus neurons. Detected at growth cones in thalamus neuron…	-1.0246	0.0228872	0.00938795	0.226184	0.578992	0.99981	3.53145	1.58275e-07	2.98773e-09	4.55605	6.44322e-08	5.14817e-10	-3.39992	-2.52857	-4.29494	-0.0409842	-0.226287	0.158894	0.0211887	0.274816	1.06634	0.101814	1.23013
A1L0T0	A1L0T0|M0R026	ILVBL	HUMAN	Acetolactate synthase-like protein	NA	106.16	5	16.1	Membrane; Single-pass membrane protein.	-1.28275	0.00236697	0.00180321	0.226128	0.519069	0.99981	3.63377	1.84145e-08	7.84805e-10	4.91653	4.07386e-09	1.51386e-10	-3.65205	-2.93223	-4.25643	-0.130533	-0.306203	0.0896459	-0.105646	0.028473	1.30302	0.0932278	1.30289
P54886	P54886|P54886-2	ALDH18A1	HUMAN	Delta-1-pyrroline-5-carboxylate synthase	NA	526.49	32	50	Mitochondrion inner membrane {ECO:0000269|PubMed:26297558, ECO:0000269|PubMed:26320891}.	-0.993018	0.00652896	0.00363882	0.225975	0.475192	0.99981	2.55056	3.48768e-07	5.37468e-09	3.54358	6.01e-08	4.88309e-10	-2.19408	-2.11085	-3.03263	0.05817	-0.228061	0.126597	-0.0144647	0.12909	1.05779	0.104992	1.13767
A0A0A0MTS7	A0A0A0MTS7|Q8WZ42-12|Q8WZ42-13|Q8WZ42-8|Q8WZ42|Q8WZ42-2|Q8WZ42-7|Q8WZ42-4|Q8WZ42-11|Q8WZ42-5|A0A0A0MRA3|Q8WZ42-9|Q8WZ42-10|Q8WZ42-3	TTN	HUMAN	Titin	NA	79.04	12	0.6	NA	-0.0812756	0.800985	0.186425	-0.0837719	0.795022	0.99981	1.88175	1.32127e-05	1.32936e-07	1.96303	5.17834e-05	2.34338e-07	-1.3591	-1.2266	-2.23702	0.142433	0.273743	0.296425	0.44216	0.346102	0.372141	0.311757	0.338769
O60884	O60884|I3L320	DNAJA2	HUMAN	DnaJ homolog subfamily A member 2	NA	173.71	12	34.2	Membrane {ECO:0000305}; Lipid-anchor {ECO:0000305}.	-0.921672	0.0312085	0.0120139	0.225681	0.564644	0.99981	3.89805	3.06406e-08	1.06585e-09	4.81972	2.03912e-08	2.5221e-10	-4.02274	-2.78122	-4.36311	-0.0165292	-0.104652	0.251489	0.00467465	0.259495	1.07686	0.208314	1.11787
Q9NX40	Q9NX40|Q9NX40-4|Q9NX40-2|Q9NX40-3|D6RBN5|D6RC55|D6RIV2|D6RF07	OCIAD1	HUMAN	OCIA domain-containing protein 1	NA	79.46	6	31	Endosome {ECO:0000250|UniProtKB:Q9CRD0}.	-0.043645	0.888183	0.202155	0.225546	0.471854	0.99981	4.10283	1.02724e-09	2.06255e-10	4.14648	8.09165e-09	1.73497e-10	-3.35607	-3.36871	-4.18757	0.331987	0.127984	0.473466	0.35169	0.592991	0.460649	0.463088	0.557407
P42704	P42704|A0A0C4DG06|B8ZZ38	LRPPRC	HUMAN	Leucine-rich PPR motif-containing protein mitochondrial	NA	365.17	27	24.1	Mitochondrion. Nucleus, nucleoplasm. Nucleus inner membrane. Nucleus outer membrane. Note=Seems to be predominantly mitochondrial.	-0.390851	0.234719	0.066086	0.225523	0.484905	0.99981	1.34419	0.000308294	2.82626e-06	1.73504	0.000155317	6.88206e-07	-0.745044	-0.946669	-1.74218	0.267398	-0.145062	0.292067	0.0931288	0.150224	0.535563	0.0885364	0.645252
P20749	P20749	BCL3	HUMAN	B-cell lymphoma 3 protein	NA	21.59	2	4.6	Nucleus. Cytoplasm {ECO:0000250}. Cytoplasm, perinuclear region {ECO:0000250}. Note=Ubiquitination via 'Lys-63'-linked ubiquitin chains is required for nuclear accumulation. {ECO:0000250}.	-0.0822032	0.779431	0.182482	1.17196	0.00129788	0.0391623	3.14646	1.32363e-08	6.55196e-10	3.22866	8.20894e-08	6.19023e-10	-2.48327	-2.46693	-2.7814	0.302281	-0.511833	0.960377	-0.69358	0.529235	0.525956	0.485127	0.776961
I6L8A6	I6L8A6|Q99708-2|Q99708|Q99708-3	RBBP8	HUMAN	DNA endonuclease RBBP8	NA	49.31	4	4.8	NA	-1.20963	0.00382688	0.00250857	0.225501	0.524457	0.99981	2.77921	4.8684e-07	6.99647e-09	3.98884	5.77312e-08	4.74338e-10	-2.7729	-2.05765	-3.43373	-0.0230917	-0.215564	0.140399	-0.186534	0.0375801	1.18756	-0.0570802	1.28061
Q7L8L6	Q7L8L6	FASTKD5	HUMAN	FAST kinase domain-containing protein 5 mitochondrial	NA	35.79	3	4.3	Mitochondrion matrix, mitochondrion nucleoid {ECO:0000269|PubMed:20869947, ECO:0000269|PubMed:25683715}. Note=Localizes to mitochondrial RNA granules found in close proximity to the mitochondrial nucleoids. {ECO:0000269|PubMed:25683715}.	-1.33805	0.00108465	0.00108092	0.225035	0.495225	0.99981	2.26459	2.14821e-06	2.46387e-08	3.60264	8.18393e-08	6.17707e-10	-2.18121	-1.83382	-2.94687	0.0377228	-0.290859	-0.226191	-0.271309	-0.0461995	1.23445	0.0104719	1.32955
P04083	P04083	ANXA1	HUMAN	Annexin A1	NA	452.31	27	78	Nucleus {ECO:0000269|PubMed:10772777, ECO:0000269|PubMed:19625660}. Cytoplasm {ECO:0000269|PubMed:10772777, ECO:0000269|PubMed:17008549, ECO:0000269|PubMed:19625660}. Cell projection, cilium {ECO:0000250|UniProtKB:P46193}. Cell membrane {ECO:0000269|PubMed:10772777}. Membrane {ECO:0000269|PubMed:17008549, ECO:0000269|PubMed:2532504, ECO:0000269|PubMed:8557678}; Peripheral membrane protein {ECO:00…	-1.95189	0.00961859	0.00483151	0.224929	0.732527	0.99981	3.94841	9.80916e-06	1.00242e-07	5.90031	8.63255e-07	4.6058e-09	-4.37118	-2.4809	-5.96427	-0.417943	-0.675735	-0.324577	-0.421532	-0.255852	1.58623	-0.296447	1.67015
P32019	P32019|P32019-2|P32019-4|E7ESY0|P32019-3|B1ARF3	INPP5B	HUMAN	Type II inositol 145-trisphosphate 5-phosphatase	NA	150.88	12	14.4	Cytoplasm, cytosol {ECO:0000269|PubMed:7721860}. Endoplasmic reticulum-Golgi intermediate compartment {ECO:0000269|PubMed:17956944}. Early endosome membrane {ECO:0000269|PubMed:17956944}. Membrane {ECO:0000269|PubMed:7721860}; Peripheral membrane protein {ECO:0000305|PubMed:7721860}; Cytoplasmic side {ECO:0000305|PubMed:7721860}. Cytoplasmic vesicle, phagosome membrane {ECO:0000250|UniProtKB:Q8K3…	0.118241	0.726316	0.172178	0.224692	0.508595	0.99981	4.75911	4.52278e-10	1.58516e-10	4.64087	5.60303e-09	1.58955e-10	-4.11947	-3.69667	-4.90807	0.427956	0.233789	0.490546	0.352248	0.637431	0.296191	0.514908	0.502748
Q12981-1	Q12981-1|Q12981|Q12981-3|Q12981-2	BNIP1	HUMAN	Isoform 3 of Vesicle transport protein SEC20	NA	40.2	3	11.4	Endoplasmic reticulum membrane {ECO:0000269|PubMed:15272311, ECO:0000269|PubMed:23896122}; Single-pass type IV membrane protein {ECO:0000255}. Mitochondrion membrane {ECO:0000269|PubMed:21931693, ECO:0000269|PubMed:23896122}; Single-pass type IV membrane protein {ECO:0000255}. Note=Localization to the mitochondrion is regulated by RNF186. {ECO:0000269|PubMed:23896122}.	-0.146393	0.687017	0.16425	0.223206	0.540711	0.99981	3.45512	5.46352e-08	1.51292e-09	3.60151	2.71681e-07	1.64777e-09	-2.54793	-2.67709	-3.88289	0.387581	0.118636	0.482903	0.273254	0.417593	0.547831	0.388528	0.583258
Q6ZR64	Q6ZR64|P84157-2|K7EQX8|P84157|P84157-3|K7EPS4	MXRA7	HUMAN	HBV PreS1-transactivated protein 1	NA	51.39	4	7	NA	0.568185	0.201005	0.0576381	0.222608	0.606631	0.99981	4.66216	1.17799e-08	6.23702e-10	4.09397	4.48795e-07	2.55263e-09	-3.68317	-3.33346	-5.153	0.483874	0.227652	0.500257	0.538357	0.83064	-0.0502281	0.60768	0.125083
A7E2V4-2	A7E2V4-2|A7E2V4-4|A7E2V4-3|A7E2V4|S4R410|A7E2V4-5|S4R393|S4R3H3|H7BZ52	ZSWIM8	HUMAN	Isoform 2 of Zinc finger SWIM domain-containing protein 8	NA	17.43	2	1.1	NA	-0.087677	0.755645	0.177775	-0.110721	0.69465	0.99981	3.36725	3.49468e-09	3.2495e-10	3.45493	2.23679e-08	2.64933e-10	-3.28291	-2.92074	-2.83681	0.349606	0.32316	0.462955	0.605807	0.323025	0.270258	0.279466	0.612623
Q9Y5X4	Q9Y5X4|Q9Y5X4-2	NR2E3	HUMAN	Photoreceptor-specific nuclear receptor	NA	11.64	2	12.9	Nucleus {ECO:0000255|PROSITE-ProRule:PRU00407, ECO:0000269|PubMed:15689355}.	-0.0880766	0.832216	0.191999	-0.202756	0.62706	0.99981	3.46191	2.66113e-07	4.35707e-09	3.54999	1.51179e-06	7.76474e-09	-2.6019	-2.57483	-4.21481	0.358298	0.535565	0.184886	0.532746	0.357004	0.403874	0.425408	0.435077
Q01968	Q01968|Q01968-2	OCRL	HUMAN	Inositol polyphosphate 5-phosphatase OCRL-1	NA	564.87	34	41.3	Cytoplasmic vesicle, phagosome membrane {ECO:0000250|UniProtKB:D3ZGS3}. Early endosome membrane {ECO:0000269|PubMed:25869668}. Membrane, clathrin-coated pit {ECO:0000269|PubMed:25869668}. Cell projection, cilium, photoreceptor outer segment {ECO:0000269|PubMed:22543976}. Cell projection, cilium {ECO:0000269|PubMed:22543976}. Cytoplasmic vesicle {ECO:0000250|UniProtKB:D3ZGS3}. Endosome {ECO:000026…	-0.133749	0.712066	0.169354	0.222012	0.542	0.99981	5.02562	5.48724e-10	1.60105e-10	5.15937	3.60707e-09	1.51012e-10	-4.31358	-4.01628	-5.38126	0.376153	0.146673	0.369861	0.319803	0.630192	0.545846	0.444793	0.632151
Q6PII3	Q6PII3	CCDC174	HUMAN	Coiled-coil domain-containing protein 174	NA	19.61	2	4	Nucleus {ECO:0000269|PubMed:26358778}. Note=In the nucleus of neuroblastoma cells, it colocalizes with EIF4A3, a component of exon junction complex. {ECO:0000269|PubMed:26358778}.	-0.0891481	0.796842	0.185759	0.0642569	0.852701	0.99981	4.08751	4.10346e-09	3.41415e-10	4.17666	2.75059e-08	2.97522e-10	-3.46439	-3.17557	-4.38022	0.281524	0.177197	0.327319	0.522523	0.555168	0.444098	0.492457	0.562432
P05023-4	P05023-4|P05023|P05023-3|P05023-2|A0A0A0MT26|P13637-2|P13637-3|P13637|M0R116|P50993|B1AKY9|Q13733|P20648|P54707-2|P54707|E9PRA5	ATP1A1	HUMAN	Isoform 4 of Sodium/potassium-transporting ATPase subunit alpha-1	NA	244.62	18	20.2	Cell membrane, sarcolemma {ECO:0000269|PubMed:7711835}; Multi-pass membrane protein {ECO:0000255}. Melanosome {ECO:0000269|PubMed:17081065}. Note=Identified by mass spectrometry in melanosome fractions from stage I to stage IV. {ECO:0000269|PubMed:17081065}.	-0.606021	0.10517	0.0333082	0.221909	0.534811	0.99981	3.78385	1.43585e-08	6.82779e-10	4.38987	2.0569e-08	2.53642e-10	-3.58964	-2.76055	-4.13581	0.202641	-0.0825116	0.321757	0.215725	0.325103	0.875994	0.304562	0.913079
P49006	P49006	MARCKSL1	HUMAN	MARCKS-related protein	NA	20.71	2	14.3	Cytoplasm, cytoskeleton {ECO:0000250|UniProtKB:P28667}. Cell membrane {ECO:0000305|PubMed:22751924, ECO:0000305|PubMed:25255805}; Lipid-anchor {ECO:0000305|PubMed:25255805}. Note=Associates with the membrane via the insertion of the N-terminal N-myristoyl chain and the partial insertion of the effector domain. Association of the effector domain with membranes may be regulated by Ca(2+)/calmodulin…	-0.0912497	0.819444	0.189757	0.419213	0.303993	0.99981	3.55643	1.23068e-07	2.51685e-09	3.64768	7.17785e-07	3.89184e-09	-2.5859	-2.63112	-4.04636	0.195632	-0.150831	0.660587	0.249681	0.549392	0.558048	0.468941	0.561727
Q92600	Q92600|Q92600-2|Q92600-3|F8WBZ6	CNOT9	HUMAN	CCR4-NOT transcription complex subunit 9	NA	159.4	10	42.4	Nucleus {ECO:0000250|UniProtKB:Q9JKY0}. Cytoplasm, P-body {ECO:0000250|UniProtKB:Q9JKY0}. Note=NANOS2 promotes its localization to P-body. {ECO:0000250|UniProtKB:Q9JKY0}.	-3.14662	9.86518e-05	0.00030053	0.221271	0.704644	0.99981	3.68326	5.72437e-06	6.08887e-08	6.82988	3.88448e-08	3.67012e-10	-5.13909	-3.1444	-6.10165	-1.23119	-1.32622	-1.16972	-1.3399	-1.01371	2.03163	-1.03255	2.03803
Q15545	Q15545	TAF7	HUMAN	Transcription initiation factor TFIID subunit 7	NA	105.76	8	24.3	Nucleus {ECO:0000250|UniProtKB:Q9R1C0}.	-0.578597	0.132764	0.0406133	0.221257	0.550333	0.99981	4.50715	2.63511e-09	2.87705e-10	5.08575	5.34148e-09	1.57858e-10	-4.46292	-3.35035	-4.77236	0.277802	-0.0282157	0.388852	0.209582	0.324709	0.803861	0.256397	0.977215
A0A1B0GUI1	A0A1B0GUI1|Q6GYQ0-6|Q6GYQ0-2|Q6GYQ0-5|Q6GYQ0|Q6GYQ0-7|Q6GYQ0-4|Q6GYQ0-3	RALGAPA1	HUMAN	Ral GTPase-activating protein subunit alpha-1	NA	251.63	19	9.3	NA	-0.940169	0.01141	0.00545126	0.220643	0.50209	0.99981	3.74299	5.80857e-09	4.06194e-10	4.68316	3.31545e-09	1.51012e-10	-3.38337	-3.12944	-4.21563	0.0477538	-0.123191	0.189647	0.0156003	0.260592	1.05936	0.169399	1.15468
Q9Y426	Q9Y426|Q9Y426-3|Q9Y426-2	C2CD2	HUMAN	C2 domain-containing protein 2	NA	85.5	6	13.3	Membrane {ECO:0000305}; Single-pass membrane protein {ECO:0000305}.	-0.641933	0.0774644	0.0257622	0.220237	0.522302	0.99981	3.95751	5.21356e-09	3.81808e-10	4.59944	7.3408e-09	1.68238e-10	-3.49409	-3.20463	-4.34314	0.0972761	-0.151851	0.30702	0.265164	0.307959	0.811845	0.395318	1.02581
Q13546	Q13546|Q13546-2	RIPK1	HUMAN	Receptor-interacting serine/threonine-protein kinase 1	NA	113.05	8	13.4	Cytoplasm. Cell membrane {ECO:0000250}.	-1.93872	9.24168e-05	0.000295654	0.219768	0.540211	0.99981	3.11171	1.53894e-07	2.92713e-09	5.05043	3.91611e-09	1.51386e-10	-3.71091	-2.62694	-3.96831	-0.394625	-0.596316	-0.264756	-0.490574	-0.281704	1.61727	-0.353621	1.61281
P08910	P08910	ABHD2	HUMAN	Monoacylglycerol lipase ABHD2	NA	79.27	6	15.7	Cell projection, cilium, flagellum membrane {ECO:0000305|PubMed:26989199}; Single-pass type II membrane protein {ECO:0000305}. Cell membrane {ECO:0000305}; Single-pass type II membrane protein {ECO:0000305}.	0.478405	0.158424	0.0469574	0.219492	0.504491	0.99981	4.27275	1.14446e-09	2.1288e-10	3.79434	4.27273e-08	3.8844e-10	-3.43828	-3.28515	-4.33459	0.579634	0.268768	0.630215	0.465732	0.601098	0.0127984	0.536022	0.203877
Q13642-4	Q13642-4|Q13642-5|Q13642-1|Q13642|Q5JXI2|Q13642-3	FHL1	HUMAN	Isoform 4 of Four and a half LIM domains protein 1	NA	149.3	9	30	Isoform 1: Cytoplasm.; Isoform 3: Cytoplasm. Nucleus.; Isoform 2: Nucleus. Cytoplasm, cytosol. Note=Predominantly nuclear in myoblasts but is cytosolic in differentiated myotubes.	-1.31406	0.00756905	0.00406737	0.218837	0.608179	0.99981	3.63193	1.97208e-07	3.49097e-09	4.94599	4.24107e-08	3.87284e-10	-3.4139	-2.78056	-4.69181	-0.0701489	-0.315848	-0.0112635	-0.115476	0.0655286	1.29686	0.0285818	1.33761
Q96CT7	Q96CT7	CCDC124	HUMAN	Coiled-coil domain-containing protein 124	NA	33.1	2	13.9	Cytoplasm, cytoskeleton, microtubule organizing center, centrosome {ECO:0000269|PubMed:23894443}. Midbody {ECO:0000269|PubMed:23894443}. Note=Colocalizes with gamma-tubulin at interphase, prophase, metaphase, and anaphase. Relocates from centrosome to midbody at telophase.	-0.889993	0.0774187	0.0257569	0.218789	0.645287	0.99981	3.04664	4.76745e-06	5.13067e-08	3.93663	2.04269e-06	1.03071e-08	-2.86616	-1.8299	-4.01103	0.150539	0.174342	0.171202	-0.323361	0.0780966	0.76162	0.177282	1.30692
O43776	O43776	NARS	HUMAN	Asparagine--tRNA ligase cytoplasmic	NA	41.27	3	5.8	Cytoplasm.	-1.8788	0.000817522	0.000913022	0.218768	0.623041	0.99981	2.46143	2.21002e-05	2.16939e-07	4.34023	3.21953e-07	1.90261e-09	-2.66521	-1.80101	-3.87493	-0.401776	-0.587705	-0.274424	-0.487737	-0.258821	1.51267	-0.340792	1.60702
Q9Y6C9	Q9Y6C9	MTCH2	HUMAN	Mitochondrial carrier homolog 2	NA	63.05	5	22.7	Mitochondrion inner membrane {ECO:0000305}; Multi-pass membrane protein {ECO:0000305}.	-0.317331	0.427243	0.109679	0.218192	0.582689	0.99981	3.5516	1.09103e-07	2.31809e-09	3.86893	3.20973e-07	1.89766e-09	-2.71705	-2.69197	-4.143	0.221609	0.0346792	0.643296	0.264114	0.346276	0.67289	0.259175	0.696949
O94851-4	O94851-4|O94851-6|O94851|O94851-3|O94851-5|O94851-2	MICAL2	HUMAN	Isoform 4 of [F-actin]-monooxygenase MICAL2	NA	613.92	35	45.3	Nucleus {ECO:0000269|PubMed:24440334}.	0.115503	0.741489	0.175125	0.218172	0.535443	0.99981	4.44632	1.65036e-09	2.41811e-10	4.33082	2.01109e-08	2.50474e-10	-3.5671	-3.51884	-4.71948	0.524366	0.209627	0.510101	0.376384	0.547136	0.330269	0.463105	0.461078
Q9BX95	Q9BX95	SGPP1	HUMAN	Sphingosine-1-phosphate phosphatase 1	NA	67.18	5	14.5	Endoplasmic reticulum membrane {ECO:0000269|PubMed:12815058}; Multi-pass membrane protein {ECO:0000255}. Cell membrane {ECO:0000250|UniProtKB:Q9JI99}; Multi-pass membrane protein {ECO:0000255}.	-1.09179	0.00261694	0.00193765	0.217843	0.472654	0.99981	2.9725	3.51209e-08	1.16557e-09	4.06429	6.91571e-09	1.6657e-10	-3.04464	-2.39802	-3.226	0.0847006	-0.246834	0.103192	-0.022964	0.135382	1.13971	0.0085027	1.20975
Q8WZA0-2	Q8WZA0-2|Q8WZA0	LZIC	HUMAN	Isoform 2 of Protein LZIC	NA	30.65	2	14.6	NA	-1.41034	0.00145145	0.00130586	0.217798	0.545721	0.99981	4.53976	1.7181e-09	2.47452e-10	5.95011	5.46601e-10	1.51012e-10	-4.86107	-3.78476	-5.05249	-0.29578	-0.285547	0.100587	-0.202744	0.130047	1.39311	-0.0402426	1.37488
Q8NFH5	Q8NFH5|Q8NFH5-2|F8WEL4|F8WCF5|Q8NFH5-3	NUP35	HUMAN	Nucleoporin NUP53	NA	106.27	6	27.9	Nucleus, nuclear pore complex {ECO:0000269|PubMed:12196509}. Nucleus membrane {ECO:0000269|PubMed:15703211}; Peripheral membrane protein {ECO:0000269|PubMed:15703211}. Note=Tightly associated with the nuclear membrane and lamina. {ECO:0000269|PubMed:15703211}.	1.44771	0.0104941	0.00512915	0.217642	0.660984	0.99981	5.18515	1.75638e-08	7.63073e-10	3.73744	5.75133e-06	2.77128e-08	-3.29803	-4.33418	-5.69605	0.628934	0.352425	0.731072	0.697079	0.840684	-0.818427	0.768886	-0.592196
G5EA30	G5EA30|Q92879-4|Q92879|Q92879-6|Q92879-3|Q92879-2|Q92879-5|A0A0J9YXJ0|A0A1B0GUN8|O95319-3|E9PC62|A0A1B0GU44|A0A0J9YX66|O95319-4|O95319|Q5VZZ6|O95319-2|O95319-5|V9GYD9	CELF1	HUMAN	CUG triplet repeat RNA binding protein 1 isoform CRA_c	NA	40.83	4	8.3	NA	-2.04846	0.000189722	0.000403566	0.217438	0.595111	0.99981	3.04967	8.92997e-07	1.1453e-08	5.09813	1.76545e-08	2.34279e-10	-3.12667	-2.87827	-4.34248	-0.612098	-0.776705	-0.533242	-0.457114	-0.593715	1.59065	0.141168	1.70732
P52292	P52292	KPNA2	HUMAN	Importin subunit alpha-1	NA	82.68	5	13	Cytoplasm {ECO:0000269|PubMed:7604027}. Nucleus {ECO:0000269|PubMed:7604027}.	-0.996748	0.00917262	0.00467497	0.217433	0.516785	0.99981	2.7564	2.84218e-07	4.58554e-09	3.75315	6.18235e-08	5.00092e-10	-2.46651	-2.15347	-3.31784	0.109089	-0.202655	0.151636	-0.0112988	0.121587	1.03846	0.0595134	1.17594
Q9BRS2	Q9BRS2	RIOK1	HUMAN	Serine/threonine-protein kinase RIO1	NA	28.46	2	4.2	Cytoplasm, cytosol {ECO:0000269|PubMed:21081503}.	-1.47251	0.0033838	0.00229097	0.217293	0.606927	0.99981	3.2235	6.86652e-07	9.20053e-09	4.69601	6.92417e-08	5.43841e-10	-3.10957	-2.47831	-4.33425	-0.19383	-0.294289	0.142707	-0.308047	-0.0836695	1.33775	-0.200711	1.43952
Q9NRY6	Q9NRY6|I3L3X5	PLSCR3	HUMAN	Phospholipid scramblase 3	NA	23.34	3	10.1	Mitochondrion membrane {ECO:0000269|PubMed:17226776}; Single-pass type II membrane protein {ECO:0000269|PubMed:17226776}.	-0.107176	0.710335	0.169035	-0.0646923	0.822311	0.99981	4.25788	2.52563e-10	1.40136e-10	4.36505	1.70885e-09	1.51012e-10	-3.64096	-3.68959	-4.28368	0.327546	0.385276	0.405127	0.517043	0.427174	0.389021	0.386021	0.598264
P11182	P11182|Q5VVL7	DBT	HUMAN	Lipoamide acyltransferase component of branched-chain alpha-keto acid dehydrogenase complex mitochondrial	NA	56.48	4	12.2	Mitochondrion matrix.	0.292842	0.457388	0.116319	0.217175	0.579697	0.99981	3.5156	1.05948e-07	2.27535e-09	3.22276	2.17898e-06	1.09475e-08	-2.32272	-2.81865	-3.85632	0.669358	0.135328	0.696932	0.463063	0.456831	0.0869324	0.24236	0.360125
P26639-2	P26639-2|P26639|TGGT1_300260-t26_1-p1	TARS	HUMAN	Isoform 2 of Threonine--tRNA ligase cytoplasmic	NA	76.52	6	7.8	Cytoplasm {ECO:0000250|UniProtKB:Q9D0R2}.	-2.05336	3.19295e-05	0.000211443	0.216127	0.525894	0.99981	2.19791	4.27864e-06	4.64301e-08	4.25127	1.689e-08	2.31282e-10	-2.72562	-1.94632	-3.18699	-0.426279	-0.716626	-0.342064	-0.559087	-0.426657	1.56368	-0.491917	1.69958
TGGT1_240650-t26_1-p1	TGGT1_240650-t26_1-p1	NA	Toxoplasma_gondii_GT1	TGGT1_240650	TGGT1_240650 putative coatomer protein complex, subunit alpha	31.06	2	2.1	NA	-0.289578	0.311004	0.0838727	0.0537871	0.847805	0.99981	0.306094	0.228582	0.001995	0.595672	0.0602505	0.000254627	-0.1885	-0.0382403	-0.62849	0.124045	-0.0782084	-0.0785116	0.01267	-0.0170125	0.270882	0.0555504	0.35031
Q96HS1	Q96HS1|Q96HS1-2|F5GXG4	PGAM5	HUMAN	Serine/threonine-protein phosphatase PGAM5 mitochondrial	NA	222.57	16	62.2	Mitochondrion outer membrane {ECO:0000269|PubMed:18387606}; Single-pass membrane protein {ECO:0000269|PubMed:18387606}. Note=Isoform 2 overexpression results in the formation of disconnected punctuate mitochondria distributed throughout the cytoplasm. Isoform 1 overexpression results in the clustering of mitochondria around the nucleus.	-1.39877	0.00638806	0.0035812	0.215212	0.626188	0.99981	3.97037	1.04754e-07	2.2583e-09	5.36914	2.41291e-08	2.76693e-10	-3.78418	-3.09924	-5.11734	-0.124507	-0.339926	0.017455	-0.15027	0.0325182	1.31381	-0.0450088	1.42396
O00232	O00232|O00232-2	PSMD12	HUMAN	26S proteasome non-ATPase regulatory subunit 12	NA	40.4	3	9.8	NA	-0.665132	0.132021	0.0404572	0.21483	0.612487	0.99981	2.64464	6.34042e-06	6.69366e-08	3.30978	3.87265e-06	1.89506e-08	-2.70164	-1.39065	-3.20052	0.223384	0.00736595	0.218596	-0.00961363	-0.0471553	0.800725	0.46	0.956951
Q9H1I8	Q9H1I8|Q9H1I8-3|Q9H1I8-2	ASCC2	HUMAN	Activating signal cointegrator 1 complex subunit 2	NA	100.07	6	14.3	Nucleus {ECO:0000269|PubMed:12077347, ECO:0000269|PubMed:26924529, ECO:0000269|PubMed:29144457}. Nucleus speckle {ECO:0000269|PubMed:29144457, ECO:0000269|PubMed:29997253}. Note=Colocalizes with the spliceosomal components PRPF8 and SNRNP200/BRR2 in nuclear foci when cells have been exposed to alkylating agents that cause DNA damage. Colocalizes with RNF113A and 'Lys-63'-linked polyubiquitinated …	-2.33784	3.40402e-05	0.000211535	0.214405	0.582181	0.99981	3.87518	3.09922e-08	1.07366e-09	6.21301	8.54699e-10	1.51012e-10	-4.83427	-3.46055	-4.97296	-0.652189	-0.774369	-0.515084	-0.749273	-0.523424	1.84533	-0.498968	1.73551
P37802	P37802|P37802-2|Q9UI15|C9J5W6	TAGLN2	HUMAN	Transgelin-2	NA	337.77	17	86.9	NA	-1.89958	0.0152253	0.00679978	0.214341	0.757773	0.99981	3.80083	2.54828e-05	2.48486e-07	5.70041	2.33217e-06	1.16634e-08	-3.94054	-2.32517	-6.03686	-0.301497	-0.652015	-0.269526	-0.376713	-0.326802	1.55247	-0.302268	1.64664
Q5C9Z4	Q5C9Z4	NOM1	HUMAN	Nucleolar MIF4G domain-containing protein 1	NA	36.08	3	3.9	Nucleus, nucleolus {ECO:0000269|PubMed:15715967, ECO:0000269|PubMed:17965019}.	-0.553302	0.0914159	0.0295987	0.21432	0.492731	0.99981	3.18958	2.17296e-08	8.65252e-10	3.74288	2.70973e-08	2.95014e-10	-2.71284	-2.54225	-3.45037	0.184121	0.0348708	0.329625	0.112014	0.411828	0.772686	0.225477	0.909443
Q3ZCQ8-2	Q3ZCQ8-2|Q3ZCQ8|Q3ZCQ8-3|M0R2F8|M0R2D2	TIMM50	HUMAN	Isoform 2 of Mitochondrial import inner membrane translocase subunit TIM50	NA	102.6	6	17.1	Mitochondrion inner membrane {ECO:0000269|PubMed:15044455}; Single-pass membrane protein {ECO:0000269|PubMed:15044455}.; Isoform 2: Nucleus speckle {ECO:0000269|PubMed:16008839}. Note=Nuclear and enriched in speckles with snRNPs. {ECO:0000269|PubMed:16008839}.	-0.937646	0.00854337	0.00443416	0.214174	0.492498	0.99981	2.97991	4.83154e-08	1.40248e-09	3.91756	1.54139e-08	2.21683e-10	-2.80079	-2.36034	-3.34675	0.135821	-0.142345	0.158536	0.00189904	0.143823	1.02256	0.137623	1.14063
Q8TF40	Q8TF40|Q8TF40-3|J3KNG8|A0A087WX11|Q9P278-2|Q9P278|Q8TF40-2	FNIP1	HUMAN	Folliculin-interacting protein 1	NA	45.97	3	4.3	Cytoplasm {ECO:0000269|PubMed:18663353}. Note=Colocalizes with FLCN in the cytoplasm.	-1.39704	0.0406708	0.0150504	0.213916	0.73353	0.99981	4.51072	1.41153e-06	1.69235e-08	5.90776	5.03656e-07	2.82636e-09	-6.41867	-3.86181	-3.32181	-0.0849154	-0.203246	0.0650657	-0.271336	-0.087627	1.37945	0.0139781	1.36788
TGGT1_259630-t26_1-p1	TGGT1_259630-t26_1-p1	NA	Toxoplasma_gondii_GT1	TGGT1_259630	TGGT1_259630 hypothetical protein	15.53	2	11.2	NA	-0.120876	0.748205	0.176263	1.22214	0.00555108	0.118757	1.67199	0.000186259	1.72103e-06	1.79287	0.000479611	2.0962e-06	-0.628454	-0.982997	-2.07076	0.577483	-0.917247	0.595386	-0.637867	0.233486	0.487425	0.371994	0.643501
Q5VZ89-7	Q5VZ89-7|Q5VZ89|Q5VZ89-3|Q5VZ89-5	DENND4C	HUMAN	Isoform 2 of DENN domain-containing protein 4C	NA	523.46	34	21.6	Cytoplasmic vesicle membrane. Cell membrane. Cytoplasm, cytosol. Note=Associates with SLC2A4/GLUT4 storage vesicles.	-1.38628	0.00497791	0.00301587	0.213823	0.611738	0.99981	4.34618	2.01301e-08	8.23855e-10	5.73246	6.09205e-09	1.61791e-10	-4.04466	-3.60747	-5.43588	-0.0769001	-0.32148	-0.029312	-0.139157	0.027663	1.33831	0.012567	1.40126
Q8IY92	Q8IY92|Q8IY92-2	SLX4	HUMAN	Structure-specific endonuclease subunit SLX4	NA	24.76	2	1.7	Nucleus {ECO:0000269|PubMed:19596235, ECO:0000269|PubMed:19596236}. Note=Localizes to sites of DNA damage.	-0.122192	0.659211	0.158561	0.0314063	0.909431	0.99981	1.85182	3.04679e-06	3.39664e-08	1.97401	1.0328e-05	4.86762e-08	-1.32062	-1.57691	-1.78433	0.167419	0.399841	0.280157	0.119735	0.293915	0.434842	0.423288	0.391931
Q9H845	Q9H845	ACAD9	HUMAN	Acyl-CoA dehydrogenase family member 9 mitochondrial	NA	21.18	3	5.4	Mitochondrion {ECO:0000269|PubMed:20816094}.	-0.125264	0.741566	0.175125	0.042075	0.911631	0.99981	2.28931	9.36388e-06	9.59526e-08	2.41457	3.35846e-05	1.53253e-07	-1.33312	-1.74084	-2.83752	0.19229	0.165147	0.52553	0.388327	0.311604	0.365281	0.245824	0.522872
O43237	O43237|O43237-2|B4E2E0	DYNC1LI2	HUMAN	Cytoplasmic dynein 1 light intermediate chain 2	NA	173.53	10	33.5	Cytoplasm, cytoskeleton {ECO:0000250}.	-2.09038	0.000837516	0.000919999	0.213178	0.667419	0.99981	4.00615	3.67399e-07	5.58879e-09	6.09653	2.13664e-08	2.58144e-10	-4.57139	-3.12368	-5.5196	-0.578303	-0.74326	-0.291231	-0.480569	-0.394351	1.64015	-0.33106	1.74313
Q8NEW0	Q8NEW0	SLC30A7	HUMAN	Zinc transporter 7	NA	40.27	3	7.1	Golgi apparatus, trans-Golgi network membrane {ECO:0000269|PubMed:12446736}; Multi-pass membrane protein {ECO:0000269|PubMed:12446736}.	-0.436556	0.261817	0.0724263	0.212875	0.577107	0.99981	4.69351	2.34274e-09	2.74369e-10	5.13006	7.01354e-09	1.6657e-10	-4.27298	-3.57641	-5.15329	0.366331	0.0087515	0.396128	0.284061	0.453749	0.775033	0.220917	0.816643
P25686	P25686|P25686-2	DNAJB2	HUMAN	DnaJ homolog subfamily B member 2	NA	34.15	3	13.2	Isoform 2: Cytoplasm {ECO:0000269|PubMed:12754272, ECO:0000269|PubMed:21625540}. Nucleus {ECO:0000269|PubMed:12754272}.; Isoform 1: Endoplasmic reticulum membrane {ECO:0000269|PubMed:12754272}; Lipid-anchor {ECO:0000269|PubMed:12754272}; Cytoplasmic side {ECO:0000269|PubMed:12754272}.	-0.414246	0.35655	0.0942129	0.212739	0.631687	0.99981	3.33152	8.34278e-07	1.08023e-08	3.74576	1.65211e-06	8.43775e-09	-2.09975	-2.77122	-4.13117	0.268258	0.0271714	0.33616	0.208956	0.291071	0.712958	0.427719	0.777138
O00571	O00571|A0A0D9SF53|A0A0D9SG12|A0A0D9SFB3|O00571-2|B4DLA0|A0A087WX09|Q9NQI0|Q9NQI0-4|Q9NQI0-2|Q9NQI0-3	DDX3X	HUMAN	ATP-dependent RNA helicase DDX3X	NA	709.65	44	72.6	Nucleus speckle. Cytoplasm. Mitochondrion outer membrane. Note=Located predominantly in nuclear speckles and, at low levels, throughout the cytoplasm. Located to the outer side of nuclear pore complexes (NPC). Shuttles between the nucleus and the cytoplasm in a XPO1 and may be also in a NFX1-dependent manner. Associated with polyadenylated mRNAs in the cytoplasm and the nucleus. Predominantly loc…	-1.31651	0.00211754	0.0016582	0.212345	0.548644	0.99981	3.34081	5.71331e-08	1.55195e-09	4.65732	8.98076e-09	1.79436e-10	-3.3066	-2.68239	-4.04737	-0.0568963	-0.344154	0.0144422	-0.0898209	0.0540174	1.28112	-0.0301334	1.34262
Q86U06	Q86U06|Q86U06-2|Q86U06-5|Q86U06-4|Q86U06-3|G3XAP0	RBM23	HUMAN	Probable RNA-binding protein 23	NA	22.99	2	5.9	Nucleus {ECO:0000305}.	-0.134176	0.773864	0.181423	0.0970357	0.835265	0.99981	4.00329	1.88401e-07	3.38643e-09	4.13747	9.93278e-07	5.21954e-09	-2.92189	-3.01388	-4.86582	0.312004	0.269831	0.637784	0.341626	0.361717	0.358495	0.299553	0.715385
A0A0G2JNW7	A0A0G2JNW7|Q9Y666	SLC12A7	HUMAN	Solute carrier family 12 member 7	NA	35.3	3	2.2	NA	0.0145062	0.976148	0.217778	0.212245	0.66297	0.99981	4.82621	3.31818e-08	1.12308e-09	4.8117	2.80226e-07	1.6902e-09	-3.96371	-3.40344	-5.65478	0.339088	0.0965762	0.511921	0.450068	0.604167	0.426253	0.487092	0.515868
Q12904	Q12904|Q12904-2	AIMP1	HUMAN	Aminoacyl tRNA synthase complex-interacting multifunctional protein 1	NA	208.67	13	54.4	Nucleus {ECO:0000269|PubMed:14500886}. Cytoplasm, cytosol {ECO:0000269|PubMed:19289464}. Secreted {ECO:0000269|PubMed:10850427}. Endoplasmic reticulum {ECO:0000250|UniProtKB:P31230}. Golgi apparatus {ECO:0000250|UniProtKB:P31230}. Note=Enriched in secretory vesicles of pancreatic alpha cells and secreted from the pancreas in response to low glucose levels (By similarity). Secreted in response to …	-1.71612	0.000958682	0.0009921	0.211987	0.609394	0.99981	3.52125	2.03198e-07	3.57456e-09	5.23737	1.51699e-08	2.20262e-10	-4.00237	-2.68497	-4.4684	-0.323674	-0.48496	-0.188374	-0.33367	-0.0625293	1.4809	-0.214734	1.55668
P52597	P52597	HNRNPF	HUMAN	Heterogeneous nuclear ribonucleoprotein F	NA	320.62	18	62.8	Nucleus, nucleoplasm.	0.282563	0.440845	0.112771	0.211711	0.561606	0.99981	4.47578	2.38217e-09	2.74996e-10	4.19322	4.57514e-08	4.06217e-10	-3.53233	-3.48702	-4.76603	0.542691	0.189997	0.526434	0.481221	0.579717	0.205085	0.54044	0.324429
Q8NBU5	Q8NBU5|Q8NBU5-2	ATAD1	HUMAN	ATPase family AAA domain-containing protein 1	NA	31.35	2	6.9	Peroxisome {ECO:0000250|UniProtKB:Q9D5T0}. Cell junction, synapse, postsynaptic cell membrane {ECO:0000250|UniProtKB:Q9D5T0}.	-0.314541	0.368033	0.0966752	0.21103	0.542368	0.99981	3.7305	1.1661e-08	6.20259e-10	4.04504	3.76611e-08	3.60978e-10	-3.22665	-2.78797	-4.0469	0.295974	0.158259	0.503266	0.173007	0.493765	0.635433	0.213649	0.746975
P61077-3	P61077-3|A0A087WY85|P61077-2|P62837|P61077|A0A0A0MQU3|H9KV45|D6RAH7|P62837-2	UBE2D3	HUMAN	Isoform 3 of Ubiquitin-conjugating enzyme E2 D3	NA	72.48	4	39.5	Cell membrane {ECO:0000269|PubMed:18508924}; Peripheral membrane protein {ECO:0000269|PubMed:18508924}. Endosome membrane {ECO:0000269|PubMed:18508924}; Peripheral membrane protein {ECO:0000269|PubMed:18508924}.	-1.33083	0.00172408	0.00146485	0.210691	0.544959	0.99981	3.28792	5.63347e-08	1.53767e-09	4.61876	8.06589e-09	1.73439e-10	-3.14023	-2.74412	-4.01888	-0.157894	-0.304922	-0.0215271	-0.142764	0.105861	1.26952	0.0209506	1.36584
Q9NWZ3	Q9NWZ3|Q9NWZ3-2|A0A0R4J2F4|F8VVZ1|F8VW24	IRAK4	HUMAN	Interleukin-1 receptor-associated kinase 4	NA	96.48	8	21.7	Cytoplasm {ECO:0000269|PubMed:21325272}.	-2.03471	0.000116695	0.000316436	0.210377	0.585246	0.99981	3.86534	2.8098e-08	1.00994e-09	5.90006	1.42097e-09	1.51012e-10	-4.36004	-3.35322	-4.9759	-0.409096	-0.64863	-0.396601	-0.500873	-0.370552	1.63217	-0.281251	1.7085
A0A1C7CYX9	A0A1C7CYX9|Q16555|Q16555-2	DPYSL2	HUMAN	Dihydropyrimidinase-related protein 2	NA	430.4	24	50	NA	-2.41744	0.00148091	0.00132279	0.210181	0.733155	0.99981	3.4273	2.15005e-05	2.11363e-07	5.84473	4.57848e-07	2.5987e-09	-3.86545	-2.51621	-5.73769	-0.541092	-0.861467	-0.649948	-0.783864	-0.614884	1.78266	-0.644014	1.82724
P46531	P46531	NOTCH1	HUMAN	Neurogenic locus notch homolog protein 1	NA	34.3	3	0.8	Cell membrane {ECO:0000250|UniProtKB:Q01705}; Single-pass type I membrane protein {ECO:0000305|PubMed:30598546}.; Notch 1 intracellular domain: Nucleus {ECO:0000250|UniProtKB:Q01705}. Note=Following proteolytical processing NICD is translocated to the nucleus. Nuclear location may require MEGF10. {ECO:0000250|UniProtKB:Q01705}.	-0.140424	0.697351	0.166446	-0.060514	0.866584	0.99981	2.42887	2.86655e-06	3.21051e-08	2.5693	1.05565e-05	4.96813e-08	-2.29577	-1.353	-2.72893	0.233978	0.25956	0.458608	0.467411	0.342202	0.346827	0.1771	0.539966
Q86YL5	Q86YL5|Q86YL5-2	TDRP	HUMAN	Testis development-related protein	NA	36.83	3	22.7	Nucleus {ECO:0000269|PubMed:20170638, ECO:0000269|PubMed:27069551}. Cytoplasm {ECO:0000269|PubMed:20170638, ECO:0000269|PubMed:27069551}. Note=Mainly nuclear. Also detected in cytoplasm near the midpiece of the flagellum. {ECO:0000269|PubMed:27069551}.	-0.94993	0.171279	0.0502741	0.209701	0.754339	0.99981	4.18212	6.49842e-06	6.84765e-08	5.13205	4.9058e-06	2.37435e-08	-3.85671	-2.33681	-5.88232	0.203687	-0.135951	-0.0375111	0.0302202	0.196824	1.04189	0.264344	1.17164
F6XZQ7	F6XZQ7|P28161|E9PHN6|P28161-2|E9PHN7|E9PGV1	GSTM2	HUMAN	Glutathione S-transferase	NA	93.46	6	29.5	NA	-1.55679	0.0266404	0.0105783	0.209524	0.742115	0.99981	4.24748	3.1691e-06	3.52255e-08	5.80427	7.16853e-07	3.88807e-09	-4.15893	-2.79878	-6.11517	-0.302491	-0.353778	0.154466	-0.285558	-0.123963	1.46008	-0.168591	1.4332
TGGT1_209500-t26_1-p1	TGGT1_209500-t26_1-p1	NA	Toxoplasma_gondii_GT1	TGGT1_209500	TGGT1_209500 hypothetical protein	21.47	3	1.5	NA	-0.141889	0.71965	0.170971	-0.00185998	0.996236	0.99981	3.54875	1.08739e-07	2.31472e-09	3.69064	5.44069e-07	3.02821e-09	-2.54082	-2.88722	-4.11573	0.173176	0.214856	0.46022	0.52385	0.43108	0.366461	0.405494	0.652302
H0YMV8	H0YMV8|Q71UM5|C9JLI6	RPS27L	HUMAN	40S ribosomal protein S27	NA	45.52	3	34	NA	-1.19962	0.00207875	0.00164112	0.208558	0.517385	0.99981	2.76391	1.72731e-07	3.16872e-09	3.96353	1.99153e-08	2.49797e-10	-2.59721	-2.27863	-3.33392	-0.0301422	-0.258736	-0.00336714	-0.103726	0.126582	1.18928	0.0162361	1.26461
TGGT1_214610-t26_1-p1	TGGT1_214610-t26_1-p1|TGGT1_295680-t26_1-p1|TGGT1_248300-t26_1-p1	NA	Toxoplasma_gondii_GT1	TGGT1_214610	TGGT1_214610 hypothetical protein	15.26	2	0.4	NA	-0.142587	0.717082	0.170407	-0.435147	0.278746	0.99981	1.45233	0.000891536	8.06173e-06	1.59491	0.00171156	7.39174e-06	-0.459292	-1.63659	-1.93809	0.0848059	0.235719	0.176405	0.849914	0.147449	0.0740964	0.0220187	0.426418
Q9UL16	Q9UL16|Q9UL16-2|Q10981|Q10981-2|Q9BQE6|Q9BQE6-2|TGGT1_207080-t26_1-p1	CFAP45	HUMAN	Cilia- and flagella-associated protein 45	NA	14.72	2	2.3	Cell projection, cilium {ECO:0000250|UniProtKB:A8I9E8}.	-0.142687	0.825067	0.190719	0.333312	0.607164	0.99981	4.03245	6.50059e-06	6.84781e-08	4.17514	2.86057e-05	1.30862e-07	-2.89041	-2.51167	-5.44697	0.509749	-0.0404351	0.59223	0.206008	0.515382	0.0287666	0.0470317	1.0888
Q13948	Q13948|Q13948-10|Q13948-2|Q13948-9|P39880-9|O14529	CUX1	HUMAN	Protein CASP	NA	524.07	36	55.6	Golgi apparatus membrane {ECO:0000269|PubMed:12429822}; Single-pass type IV membrane protein {ECO:0000269|PubMed:12429822}.	0.18038	0.601316	0.14658	0.208489	0.546608	0.99981	4.75558	5.76802e-10	1.65445e-10	4.5752	8.37975e-09	1.75805e-10	-4.01774	-3.72466	-4.9408	0.471728	0.14493	0.510697	0.493787	0.542086	0.290012	0.586881	0.404924
Q14684	Q14684|Q14684-2	RRP1B	HUMAN	Ribosomal RNA processing protein 1 homolog B	NA	17.41	2	2.9	Nucleus, nucleolus {ECO:0000269|PubMed:12429849, ECO:0000269|PubMed:20040599, ECO:0000269|PubMed:20926688, ECO:0000269|PubMed:26311876}. Nucleus, nucleoplasm {ECO:0000269|PubMed:20926688}. Chromosome {ECO:0000269|PubMed:19710015}. Note=Predominantly located in the nucleolus with a small amount found in the nucleoplasm (PubMed:20926688). Associates with the perichromatin region during metaphase an…	-0.147046	0.681491	0.163063	0.210691	0.557851	0.99981	3.41547	5.29535e-08	1.48613e-09	3.56252	2.61557e-07	1.59286e-09	-3.24882	-2.25318	-3.51712	0.506136	0.230664	0.608205	0.166146	0.332548	0.399295	0.189495	0.71299
Q9NRY5	Q9NRY5|E7ESJ7	FAM114A2	HUMAN	Protein FAM114A2	NA	224.02	14	36.2	NA	-0.663269	0.303119	0.0821281	0.208347	0.741659	0.99981	3.69795	1.27499e-05	1.28433e-07	4.36122	1.46371e-05	6.82188e-08	-4.01199	-1.58408	-4.76032	0.256577	-0.105958	0.1792	0.180911	0.254398	0.842126	0.293118	0.976059
P30084	P30084|TGGT1_317705-t26_1-p1	ECHS1	HUMAN	Enoyl-CoA hydratase mitochondrial	NA	102.94	7	30.3	Mitochondrion matrix.	-0.315859	0.334474	0.0892645	0.20781	0.521135	0.99981	1.72873	3.0543e-05	2.96037e-07	2.04459	3.39167e-05	1.54726e-07	-0.963639	-1.42957	-2.01283	0.405794	-0.0532079	0.334391	0.157687	0.164942	0.513835	0.135071	0.637981
Q9BS40	Q9BS40	LXN	HUMAN	Latexin	NA	43.59	3	16.6	Cytoplasm {ECO:0000305}.	-1.08992	0.00551266	0.0032253	0.207688	0.538054	0.99981	3.02773	1.02626e-07	2.22517e-09	4.11764	2.20734e-08	2.63266e-10	-2.95194	-2.34249	-3.54664	-0.0148721	-0.172095	0.0938135	-0.0818705	0.180108	1.04032	0.0637693	1.30092
Q969N2	Q969N2|Q969N2-5|Q969N2-6|A0A1W2PPS0|A0A1W2PPC3|A0A1W2PP57|Q969N2-4|A0A1W2PP53|A0A1W2PR92|A0A1W2PRZ8|Q969N2-2|Q969N2-3|A0A1W2PQ29	PIGT	HUMAN	GPI transamidase component PIG-T	NA	22.61	2	3.4	Endoplasmic reticulum membrane {ECO:0000269|PubMed:11483512}; Single-pass type I membrane protein {ECO:0000269|PubMed:11483512}.	-0.152451	0.692853	0.165463	0.155306	0.687436	0.99981	3.69361	5.07388e-08	1.43801e-09	3.84606	2.55912e-07	1.56197e-09	-2.77941	-2.8383	-4.23416	0.342067	0.19446	0.429314	0.314233	0.506474	0.508112	0.360753	0.616093
P16333	P16333|P16333-2	NCK1	HUMAN	Cytoplasmic protein NCK1	NA	170.24	11	33.4	Cytoplasm. Endoplasmic reticulum. Nucleus. Note=Mostly cytoplasmic, but shuttles between the cytoplasm and the nucleus. Import into the nucleus requires the interaction with SOCS7. Predominantly nuclear following genotoxic stresses, such as UV irradiation, hydroxyurea or mitomycin C treatments.	-1.54001	0.00354099	0.00237078	0.207655	0.640205	0.99981	3.37879	7.21825e-07	9.57703e-09	4.9188	7.35591e-08	5.70201e-10	-3.05829	-2.73798	-4.67634	-0.138392	-0.371117	-0.207529	-0.26835	-0.0580783	1.39452	-0.044314	1.46134
Q9HB21	Q9HB21|Q5RGS4|Q9HB21-2	PLEKHA1	HUMAN	Pleckstrin homology domain-containing family A member 1	NA	22.45	2	7.1	Cytoplasm {ECO:0000269|PubMed:11802782, ECO:0000269|PubMed:12101241}. Cell membrane {ECO:0000269|PubMed:11802782, ECO:0000269|PubMed:12101241}; Peripheral membrane protein. Nucleus {ECO:0000269|PubMed:11802782, ECO:0000269|PubMed:12101241}. Note=Locates to the plasma membrane after treatments that stimulate the production of PtdIns3,4P2. {ECO:0000269|PubMed:11802782}.	-0.154778	0.648539	0.156296	0.329384	0.338856	0.99981	3.63582	1.30212e-08	6.50024e-10	3.7906	6.69434e-08	5.30478e-10	-3.23766	-2.59085	-3.75738	0.196564	0.00499445	0.519291	0.217288	0.509089	0.461609	0.537155	0.728995
O95372	O95372|Q5QPQ0|Q5QPQ3|Q5QPQ2|Q5QPN9	LYPLA2	HUMAN	Acyl-protein thioesterase 2	NA	143.72	7	41.9	Cytoplasm {ECO:0000305}.	-0.798019	0.143424	0.0432853	0.207534	0.692144	0.99981	4.73273	1.00895e-07	2.19482e-09	5.53074	1.31413e-07	8.91909e-10	-4.38151	-3.26311	-5.86214	0.199573	-0.124249	0.144012	0.170127	0.266839	0.92364	0.311466	1.13334
Q5SNT2	Q5SNT2|Q5SNT2-2	TMEM201	HUMAN	Transmembrane protein 201	NA	328.9	18	37.6	Isoform 2: Nucleus inner membrane {ECO:0000269|PubMed:19494128, ECO:0000269|PubMed:21610090}; Multi-pass membrane protein {ECO:0000269|PubMed:19494128}. Cytoplasm, cytoskeleton, spindle pole {ECO:0000269|PubMed:19494128}. Note=The C-terminal of isoform 2 is located on the nucleoplasmic side. During interphase, isoform 2 is distributed in the inner nuclear membrane in distinct micro-domains and du…	1.42896	0.0960908	0.0308825	0.207054	0.799029	0.99981	6.18589	7.45818e-07	9.84519e-09	4.75692	7.61009e-05	3.40895e-07	-3.19202	-5.49454	-7.63976	0.756377	0.528712	0.592439	0.544744	0.870854	-0.803309	0.755459	-0.567051
A0A0A0MSC1	A0A0A0MSC1|O60266|O60266-2	ADCY3	HUMAN	Adenylate cyclase type 3	NA	64.56	4	4.6	NA	-0.430877	0.323238	0.0867685	0.206821	0.630351	0.99981	4.10977	5.029e-08	1.43518e-09	4.54065	1.27262e-07	8.69579e-10	-3.61459	-2.86047	-4.80871	0.215768	0.0972135	0.432522	0.186163	0.443584	0.747031	0.302164	0.811741
E7EVC7	E7EVC7|Q676U5|Q676U5-2|Q676U5-3	ATG16L1	HUMAN	Autophagy-related protein 16-1	NA	23.57	2	2.8	NA	-0.157531	0.733654	0.17354	-0.687907	0.152827	0.99981	0.875889	0.0471179	0.000414116	1.03342	0.0496191	0.000209969	0.0979804	-1.15254	-1.78426	-0.0827625	0.280154	0.390326	0.954888	-0.320239	-0.14022	-0.268867	0.31451
A2VDJ0-5	A2VDJ0-5|A2VDJ0|A2VDJ0-3|A2VDJ0-6|A2VDJ0-2	TMEM131L	HUMAN	Isoform 4 of Transmembrane protein 131-like	NA	43.74	5	2.5	Cell membrane {ECO:0000269|PubMed:23690469}; Single-pass type I membrane protein {ECO:0000305}. Cytoplasm {ECO:0000269|PubMed:23690469}. Note=During intrathymic development, resides in punctate cytoplasmic structures in DN1 and DN2 cells. In DN3 cells, found in large crescent-shaped membrane structures, which preferentially localize in cell-to-cell contact zones. {ECO:0000269|PubMed:23690469}.; I…	0.716664	0.0408523	0.0150855	0.20677	0.524054	0.99981	2.76072	1.91368e-07	3.4234e-09	2.04406	3.47246e-05	1.58279e-07	-2.03624	-1.74474	-2.79827	0.617674	0.395149	0.448153	0.32659	0.614472	-0.266731	0.590258	-0.0313192
P60842	P60842|P60842-2|J3KT12|F8WE11|E9PBH4|J3QQP0	EIF4A1	HUMAN	Eukaryotic initiation factor 4A-I	NA	453.95	28	64.5	NA	-1.26632	0.0020697	0.00163695	0.206575	0.542918	0.99981	3.19531	5.88669e-08	1.58003e-09	4.46163	9.08136e-09	1.80249e-10	-3.14626	-2.58024	-3.82007	-0.044605	-0.288843	0.0475441	-0.0980729	0.110777	1.27681	-0.061247	1.28206
P43246	P43246|E9PHA6|P43246-2	MSH2	HUMAN	DNA mismatch repair protein Msh2	NA	144.42	8	10.1	Nucleus {ECO:0000269|PubMed:26300262}. Chromosome {ECO:0000269|PubMed:26300262}.	-1.37841	0.000787582	0.000890547	0.20538	0.528715	0.99981	2.83623	1.47596e-07	2.85624e-09	4.21464	1.10017e-08	1.94877e-10	-2.69999	-2.45531	-3.50674	-0.154622	-0.307015	-0.0740275	-0.205985	0.0283908	1.20991	-0.00422043	1.44467
O14730	O14730|B4E1Q4|O14730-2	RIOK3	HUMAN	Serine/threonine-protein kinase RIO3	NA	25.9	2	4.2	Cytoplasm {ECO:0000269|PubMed:22418843}.	-1.86359	0.000289869	0.000528692	0.205201	0.599138	0.99981	3.72862	5.0478e-08	1.43718e-09	5.59221	3.23321e-09	1.51012e-10	-3.71122	-3.34977	-4.93839	-0.410557	-0.485622	-0.327464	-0.467131	-0.185297	1.56152	-0.161386	1.62331
Q4ADV7	Q4ADV7|Q4ADV7-3|Q4ADV7-2	RIC1	HUMAN	RAB6A-GEF complex partner protein 1	NA	361.75	21	18.8	Cytoplasm, cytosol {ECO:0000269|PubMed:23091056}. Membrane {ECO:0000269|PubMed:23091056}; Single-pass membrane protein {ECO:0000255}.	0.203357	0.472501	0.119325	0.204234	0.470632	0.99981	4.35089	1.37537e-10	1.01589e-10	4.14754	2.30849e-09	1.51012e-10	-3.68001	-3.65493	-4.13885	0.370952	0.223796	0.590482	0.420334	0.618362	0.235352	0.525399	0.410531
Q16678	Q16678|A0A087WW26	CYP1B1	HUMAN	Cytochrome P450 1B1	NA	51.94	4	9.5	Endoplasmic reticulum membrane; Peripheral membrane protein. Microsome membrane; Peripheral membrane protein. Mitochondrion {ECO:0000250}.	-1.21719	0.00608312	0.00346015	0.203687	0.593734	0.99981	3.46962	9.0928e-08	2.07174e-09	4.68681	2.1158e-08	2.57414e-10	-3.18547	-2.79379	-4.31261	-0.14603	-0.157424	0.0858182	-0.171962	0.192095	1.16408	0.0240952	1.34829
P78346-2	P78346-2|P78346	RPP30	HUMAN	Isoform 2 of Ribonuclease P protein subunit p30	NA	32.14	3	11.1	Nucleus, nucleolus {ECO:0000305}.	-1.12647	0.0014132	0.00128464	0.203662	0.478995	0.99981	2.7448	4.84903e-08	1.40583e-09	3.87128	6.58648e-09	1.65812e-10	-2.68048	-2.41047	-2.97602	-0.0209117	-0.350341	0.0540794	0.0546477	0.0907846	1.26285	0.0993085	1.10173
Q9ULM3	Q9ULM3	YEATS2	HUMAN	YEATS domain-containing protein 2	NA	87.27	7	6.6	Nucleus {ECO:0000305|PubMed:18838386, ECO:0000305|PubMed:19103755}.	-0.524619	0.0780845	0.0259288	0.203598	0.471248	0.99981	3.53588	1.79255e-09	2.50728e-10	4.0605	2.93547e-09	1.51012e-10	-3.28013	-2.91868	-3.48566	0.221219	-0.0272004	0.274262	0.235455	0.356783	0.827742	0.378635	0.836946
A0A0A0MR51	A0A0A0MR51|O60427|O60427-2|F5H3U5|F5H3P6	FADS1	HUMAN	Fatty acid desaturase 1	NA	36.71	3	5.3	NA	-1.54082	0.000868646	0.000933805	0.203579	0.580375	0.99981	3.17736	1.65941e-07	3.08767e-09	4.71818	1.25337e-08	2.05935e-10	-3.18093	-2.60664	-4.0935	-0.0977828	-0.250284	-0.169372	-0.389536	-0.0289987	1.39245	-0.169169	1.45653
P24928	P24928	POLR2A	HUMAN	DNA-directed RNA polymerase II subunit RPB1	NA	73.33	6	3.9	Nucleus {ECO:0000269|PubMed:26566685, ECO:0000269|PubMed:9852112}. Cytoplasm {ECO:0000269|PubMed:26566685}. Note=Hypophosphorylated form is mainly found in the cytoplasm, while the hyperphosphorylated and active form is nuclear. {ECO:0000269|PubMed:26566685}.	-0.0197656	0.957003	0.214315	0.203449	0.581186	0.99981	4.61274	1.89811e-09	2.56463e-10	4.63251	1.59371e-08	2.25573e-10	-4.10055	-3.63132	-4.74057	0.0135304	0.20189	0.906994	0.301726	0.652735	0.316358	0.247769	0.633687
P57737-3	P57737-3|P57737|P57737-4|P57737-2|I3L167|E7EP81	CORO7	HUMAN	Isoform 3 of Coronin-7	NA	165.19	12	18	Golgi apparatus membrane. Golgi apparatus, trans-Golgi network. Cytoplasmic vesicle {ECO:0000250}. Cytoplasm, cytosol {ECO:0000250}. Note=Predominantly cytosolic. Detected on vesicle-like cytoplasmic structures and on the cis-Golgi. Not associated with actin filaments.	-1.82717	0.00059323	0.000767239	0.203217	0.625265	0.99981	3.31822	4.18771e-07	6.19214e-09	5.14539	1.95517e-08	2.47907e-10	-3.56303	-2.65692	-4.52171	-0.389295	-0.514937	-0.222647	-0.416164	-0.180355	1.49278	-0.257035	1.6369
P98170	P98170	XIAP	HUMAN	E3 ubiquitin-protein ligase XIAP	NA	244.13	15	41	Cytoplasm. Nucleus. Note=TLE3 promotes its nuclear localization.	-0.45234	0.139286	0.0422962	0.202801	0.492661	0.99981	4.151	4.32021e-10	1.58516e-10	4.60334	1.09816e-09	1.51012e-10	-3.67632	-3.4999	-4.24013	0.291032	0.0232376	0.343779	0.262256	0.392264	0.731878	0.355116	0.863896
Q70CQ2	Q70CQ2|Q70CQ2-2|Q70CQ2-3	USP34	HUMAN	Ubiquitin carboxyl-terminal hydrolase 34	NA	168.93	14	4.8	NA	-1.52508	0.00145838	0.00131026	0.202756	0.602519	0.99981	3.16279	3.36212e-07	5.23676e-09	4.68787	2.6733e-08	2.92458e-10	-3.32486	-2.41322	-4.08149	-0.213561	-0.328363	-0.0412527	-0.297955	-0.127815	1.3736	-0.0589829	1.45576
Q9NV66	Q9NV66|A0A087WUV9|Q9NV66-2|A0A087WZB2|Q6NUM6	TYW1	HUMAN	S-adenosyl-L-methionine-dependent tRNA 4-demethylwyosine synthase	NA	21.79	2	3.1	NA	-0.186345	0.540972	0.134049	0.330315	0.285856	0.99981	3.10073	2.32096e-08	8.99834e-10	3.28707	9.67846e-08	6.98817e-10	-3.18294	-2.2958	-2.5699	0.373373	0.100711	0.391409	0.0743583	0.374374	0.541649	0.532242	0.66674
O94925-3	O94925-3|O94925|B8ZZA8|B8ZZC5	GLS	HUMAN	Isoform 3 of Glutaminase kidney isoform mitochondrial	NA	194.99	11	24.4	Isoform 1: Cytoplasm, cytosol.; Isoform 3: Mitochondrion.	-0.298204	0.365059	0.0960101	0.202614	0.534748	0.99981	1.9005	1.26664e-05	1.2763e-07	2.1987	1.77124e-05	8.20842e-08	-1.24874	-1.35487	-2.25339	0.271493	-0.0364042	0.394833	0.194164	0.237279	0.515031	0.222373	0.644365
Q14573	Q14573|B7ZMI3	ITPR3	HUMAN	Inositol 145-trisphosphate receptor type 3	NA	720.46	51	22.3	Endoplasmic reticulum membrane; Multi-pass membrane protein.	-0.510094	0.20805	0.0593454	0.202595	0.607672	0.99981	4.00263	2.46735e-08	9.2996e-10	4.51272	4.95918e-08	4.27556e-10	-3.34001	-3.05025	-4.65245	0.252246	0.0494142	0.36458	0.188838	0.383049	0.768236	0.287008	0.895393
J3KTL2	J3KTL2|Q07955|Q07955-2|Q07955-3	SRSF1	HUMAN	Serine/arginine-rich-splicing factor 1	NA	23.8	2	7.5	NA	-0.188737	0.532324	0.132472	0.107603	0.720438	0.99981	2.10418	1.86632e-06	2.1737e-08	2.29291	5.10045e-06	2.46564e-08	-1.86235	-1.39284	-2.13085	0.196641	0.0092915	0.445965	0.393161	0.182663	0.470843	0.410049	0.52429
P27708	P27708|F8VPD4	CAD	HUMAN	CAD protein	NA	904.42	55	37.5	Cytoplasm {ECO:0000269|PubMed:15890648}. Nucleus {ECO:0000269|PubMed:15890648}. Note=Cytosolic and unphosphorylated in resting cells, translocates to the nucleus in response to EGF stimulation, nuclear import promotes optimal cell growth.	-1.40104	0.00121976	0.0011672	0.20241	0.562877	0.99981	3.16106	9.60118e-08	2.13996e-09	4.5621	1.00505e-08	1.86465e-10	-3.19182	-2.55954	-3.88331	-0.170924	-0.366811	-0.0398931	-0.138998	0.0407953	1.31474	-0.0319581	1.38635
Q7RTP6	Q7RTP6|Q7RTP6-3|Q7RTP6-4|Q7RTP6-2|Q7RTP6-5|E9PP85	MICAL3	HUMAN	[F-actin]-monooxygenase MICAL3	NA	229.02	18	10	Cytoplasm {ECO:0000269|PubMed:15694364}. Cytoplasm, cell cortex {ECO:0000269|PubMed:21596566}. Cytoplasm, cytoskeleton {ECO:0000269|PubMed:15694364}. Nucleus {ECO:0000269|PubMed:24440334}. Midbody {ECO:0000269|PubMed:27528609}. Cytoplasm, cytoskeleton, spindle {ECO:0000269|PubMed:27528609}. Cytoplasm, cytoskeleton, cilium basal body {ECO:0000305|PubMed:26485645}. Note=Mainly localizes in the nucl…	-2.08796	0.00021961	0.000442421	0.20223	0.632944	0.99981	3.34588	4.66467e-07	6.76729e-09	5.43383	1.25312e-08	2.05935e-10	-3.74264	-2.79431	-4.72363	-0.490254	-0.659992	-0.374602	-0.55977	-0.362077	1.62401	-0.40367	1.73661
Q8IWE2	Q8IWE2|Q8IWE2-2	FAM114A1	HUMAN	Protein NOXP20	NA	381.13	22	44.5	Cytoplasm {ECO:0000250}.	-1.57115	0.00303921	0.00213407	0.201972	0.648598	0.99981	4.49889	2.47756e-08	9.30104e-10	6.07004	5.7012e-09	1.58955e-10	-4.7152	-3.543	-5.56676	-0.267871	-0.471957	-0.131382	-0.150852	-0.022524	1.38598	-0.015952	1.53746
Q658Y4	Q658Y4|E7ER68|A8MPX8|A8MPX8-3|A8MPX8-2|G3V120	FAM91A1	HUMAN	Protein FAM91A1	NA	18.01	2	1.5	Golgi apparatus, trans-Golgi network {ECO:0000269|PubMed:29084197, ECO:0000269|PubMed:29426865}. Cytoplasmic vesicle {ECO:0000269|PubMed:29426865}. Note=Recruitment to the TGN requires the presence of GOLGA1, GOLGA4 and TBC1D23. {ECO:0000269|PubMed:29084197}.	-0.193158	0.704385	0.167803	-0.0345764	0.945703	0.99981	3.84525	7.93545e-07	1.03381e-08	4.0384	3.32393e-06	1.63534e-08	-3.52831	-2.21382	-4.7345	0.421249	0.424647	0.232298	0.350575	0.459415	0.47843	0.299175	0.613955
P53367	P53367|P53367-2	ARFIP1	HUMAN	Arfaptin-1	NA	36.14	2	7.7	NA	-0.88675	0.0583418	0.0201498	0.201905	0.644461	0.99981	4.46232	2.33772e-08	9.03229e-10	5.34907	2.25716e-08	2.66488e-10	-3.70937	-3.66155	-5.43002	0.0275577	-0.0535632	0.322894	0.0404311	0.190731	1.03194	0.240174	1.13224
P22102	P22102|P22102-2|F8WD69	GART	HUMAN	Trifunctional purine biosynthetic protein adenosine-3	NA	303.6	19	25.5	NA	-1.43789	0.000762245	0.000879514	0.201803	0.550982	0.99981	2.72006	3.7292e-07	5.64992e-09	4.15795	2.05634e-08	2.53642e-10	-2.80119	-2.19529	-3.41429	-0.177724	-0.409032	-0.0966628	-0.161644	-0.0355458	1.2888	-0.0242085	1.41991
Q9H9A5-6	Q9H9A5-6|Q9H9A5|Q9H9A5-2|Q9H9A5-3|E9PCN5|Q9H9A5-4|Q9H9A5-5	CNOT10	HUMAN	Isoform 6 of CCR4-NOT transcription complex subunit 10	NA	99.36	6	9.9	Cytoplasm {ECO:0000305}. Nucleus {ECO:0000305}.	-2.64291	1.96408e-06	8.95142e-05	0.201755	0.548376	0.99981	2.74946	3.04557e-07	4.83486e-09	5.39237	7.80911e-10	1.51012e-10	-3.40398	-2.97303	-4.17064	-0.834491	-0.996307	-0.824106	-0.940055	-0.609642	1.88803	-0.797466	1.86494
P40763	P40763|P40763-2|P40763-3|G8JLH9	STAT3	HUMAN	Signal transducer and activator of transcription 3	NA	470.89	30	48.4	Cytoplasm. Nucleus {ECO:0000269|PubMed:28065600}. Note=Shuttles between the nucleus and the cytoplasm. Translocated into the nucleus upon tyrosine phosphorylation and dimerization, in response to signaling by activated FGFR1, FGFR2, FGFR3 or FGFR4. Constitutive nuclear presence is independent of tyrosine phosphorylation. Predominantly present in the cytoplasm without stimuli. Upon leukemia inhibi…	-1.90844	0.000250674	0.00047826	0.201673	0.607949	0.99981	4.00616	2.33276e-08	9.02383e-10	5.91461	1.77162e-09	1.51012e-10	-4.25188	-3.47492	-5.16675	-0.373565	-0.589097	-0.293833	-0.397617	-0.215655	1.58079	-0.283683	1.65273
Q5VV42	Q5VV42|Q5VV42-2	CDKAL1	HUMAN	Threonylcarbamoyladenosine tRNA methylthiotransferase	NA	203.82	13	28.6	Endoplasmic reticulum membrane {ECO:0000269|PubMed:23048041}; Single-pass membrane protein {ECO:0000255}. Note=Is a tail-anchored protein that exploits the TCR40 pathway for insertion into the endoplasmic reticulum. {ECO:0000269|PubMed:23048041}.	-0.0408916	0.904634	0.205223	0.201668	0.557187	0.99981	4.01448	4.33869e-09	3.48064e-10	4.05537	3.33126e-08	3.32185e-10	-3.26162	-3.10964	-4.29365	0.377772	0.187355	0.516228	0.328328	0.511386	0.466777	0.432653	0.534026
Q2M1Z3	Q2M1Z3|Q7Z6I6|G3V174|Q7Z6I6-3|A0A0A0MRJ9|Q7Z6I6-2|A7KAX9-3|Q7Z6I6-4	ARHGAP31	HUMAN	Rho GTPase-activating protein 31	NA	389.7	24	24.3	Cell projection, lamellipodium. Cell junction, focal adhesion {ECO:0000250}.	-2.03441	3.767e-05	0.000218486	0.201608	0.556552	0.99981	3.22524	5.95602e-08	1.59107e-09	5.25966	1.3663e-09	1.51012e-10	-3.42213	-3.06303	-4.31956	-0.429277	-0.617887	-0.363961	-0.537993	-0.346474	1.61849	-0.365615	1.69767
Q32MZ4-2	Q32MZ4-2|Q32MZ4-3|Q32MZ4|Q32MZ4-4|Q9Y608|Q9Y608-5|Q9Y608-4|Q9Y608-2	LRRFIP1	HUMAN	Isoform 2 of Leucine-rich repeat flightless-interacting protein 1	NA	157.4	9	15.6	Nucleus. Cytoplasm.	-2.55872	2.35229e-05	0.00017835	0.201226	0.624025	0.99981	2.99425	1.15028e-06	1.42236e-08	5.55297	6.58698e-09	1.65812e-10	-3.59648	-2.84506	-4.66442	-0.762531	-0.970183	-0.703483	-0.847738	-0.605412	1.7913	-0.759512	1.91067
Q9H857-2	Q9H857-2|Q9H857|Q9H857-3|Q9H857-4	NT5DC2	HUMAN	Isoform 2 of 5'-nucleotidase domain-containing protein 2	NA	37.83	3	6.6	NA	-0.976544	0.00354533	0.00237082	0.20094	0.478244	0.99981	2.25482	4.04365e-07	6.03981e-09	3.23137	4.84586e-08	4.20445e-10	-2.14386	-1.85373	-2.4905	0.0659859	-0.163686	0.153075	-0.0539434	0.129716	1.03025	0.0197255	1.10709
Q9HAU0-2	Q9HAU0-2|Q9HAU0|Q9HAU0-6|Q9HAU0-4|Q9HAU0-5|A0JP02|Q9HAU0-8|Q9HAU0-3|Q9HAU0-7	PLEKHA5	HUMAN	Isoform 2 of Pleckstrin homology domain-containing family A member 5	NA	425.26	30	28.1	Cytoplasm {ECO:0000269|PubMed:22037487}.	-2.16749	0.000210998	0.000433968	0.200491	0.646723	0.99981	3.49968	4.06446e-07	6.05868e-09	5.66716	1.12164e-08	1.95673e-10	-3.9282	-2.9621	-4.96764	-0.55918	-0.777888	-0.528863	-0.529042	-0.335428	1.654	-0.388426	1.77502
E9PR30	E9PR30|P62861	FAU	HUMAN	40S ribosomal protein S30	NA	26.7	2	11.2	NA	0.160747	0.548322	0.1356	0.200249	0.456331	0.99981	0.476676	0.058607	0.000514158	0.315929	0.271159	0.00113802	-0.262065	-0.221246	-0.404865	0.25491	0.0220747	0.0767842	-0.0613369	0.0555503	0.0941276	0.335227	-0.054386
TGGT1_239475-t26_1-p1	TGGT1_239475-t26_1-p1	NA	Toxoplasma_gondii_GT1	TGGT1_239475	TGGT1_239475 hypothetical protein	19.78	3	1.2	NA	-0.206464	0.644445	0.155439	0.314205	0.484866	0.99981	4.19537	6.36996e-08	1.66229e-09	4.40184	2.92493e-07	1.75449e-09	-3.21955	-3.36356	-4.77483	-0.127396	-0.0777872	1.00465	0.268161	0.476903	0.490981	0.283406	0.740729
A2RRP1	A2RRP1|A2RRP1-2	NBAS	HUMAN	Neuroblastoma-amplified sequence	NA	887.88	58	29.4	Cytoplasm {ECO:0000269|PubMed:20577004}. Endoplasmic reticulum {ECO:0000269|PubMed:19369418}. Endoplasmic reticulum membrane; Peripheral membrane protein {ECO:0000305}.	-1.63733	0.000895027	0.000948445	0.19985	0.61056	0.99981	4.08857	1.78833e-08	7.73027e-10	5.7259	2.58822e-09	1.51012e-10	-4.11182	-3.45446	-5.13533	-0.226443	-0.413164	-0.124927	-0.277135	-0.0668076	1.46628	-0.163018	1.51778
Q6UWJ1	Q6UWJ1|Q6UWJ1-2|Q6UWJ1-3	TMCO3	HUMAN	Transmembrane and coiled-coil domain-containing protein 3	NA	56.42	4	10	Membrane {ECO:0000305}; Multi-pass membrane protein {ECO:0000305}.	0.258744	0.417025	0.107468	0.199649	0.529016	0.99981	4.29577	6.90538e-10	1.78271e-10	4.03703	1.32752e-08	2.11016e-10	-3.64882	-3.31629	-4.31229	0.427416	0.268001	0.531295	0.40598	0.530265	0.196186	0.657583	0.359606
Q92604	Q92604	LPGAT1	HUMAN	Acyl-CoA:lysophosphatidylglycerol acyltransferase 1	NA	28.01	2	6.2	Endoplasmic reticulum membrane {ECO:0000269|PubMed:15485873}; Multi-pass membrane protein {ECO:0000269|PubMed:15485873}.	-1.01896	0.0600126	0.0206286	0.199493	0.69339	0.99981	4.05398	4.04659e-07	6.04153e-09	5.07295	2.38518e-07	1.46785e-09	-4.17657	-2.56133	-5.0269	0.033018	-0.0928852	0.101698	-0.0413335	0.274668	1.14539	0.120149	1.1573
Q96PU8	Q96PU8|Q96PU8-3|Q96PU8-6|Q96PU8-8|Q96PU8-5|Q96PU8-9	QKI	HUMAN	Protein quaking	NA	32.39	2	9.6	Nucleus {ECO:0000250}. Cytoplasm {ECO:0000250}.	-1.00185	0.00712315	0.00388049	0.199302	0.537182	0.99981	2.9621	7.96765e-08	1.90179e-09	3.96395	2.06964e-08	2.54393e-10	-2.55807	-2.56826	-3.42313	-0.0315577	-0.304392	0.10678	0.13036	0.14721	1.07087	0.226709	1.15739
O60566-3	O60566-3|O60566|O60566-2	BUB1B	HUMAN	Isoform 3 of Mitotic checkpoint serine/threonine-protein kinase BUB1 beta	NA	53.61	5	5.2	Cytoplasm. Nucleus. Chromosome, centromere, kinetochore. Cytoplasm, cytoskeleton, microtubule organizing center, centrosome. Note=Cytoplasmic in interphase cells. Associates with the kinetochores in early prophase. Kinetochore localization requires BUB1, PLK1 and KNL1.	-2.60804	0.000182654	0.000402427	0.199162	0.70026	0.99981	3.77434	1.1702e-06	1.44445e-08	6.38238	2.05582e-08	2.53642e-10	-5.8258	-3.49611	-4.22563	-0.895239	-0.986697	-0.84378	-0.894632	-1.06647	1.72001	-0.16052	2.01305
Q9HCS7	Q9HCS7	XAB2	HUMAN	Pre-mRNA-splicing factor SYF1	NA	780.54	43	55.6	Nucleus {ECO:0000269|PubMed:11991638, ECO:0000269|PubMed:25599396, ECO:0000269|PubMed:28076346, ECO:0000269|PubMed:28502770}. Note=Detected in the splicing complex carrying pre-mRNA. {ECO:0000250|UniProtKB:Q99PK0}.	-1.27314	0.00266591	0.00196388	0.1988	0.573586	0.99981	4.39483	2.02069e-09	2.63048e-10	5.66797	7.87054e-10	1.51012e-10	-4.10434	-3.83753	-5.13709	0.0651648	-0.261758	0.0174489	-0.0654985	0.0872758	1.301	-0.029202	1.31563
Q2KHT3	Q2KHT3|Q2KHT3-2	CLEC16A	HUMAN	Protein CLEC16A	NA	53.61	5	4.9	Endosome membrane {ECO:0000250|UniProtKB:Q80U30}; Peripheral membrane protein {ECO:0000250|UniProtKB:Q80U30}. Lysosome membrane {ECO:0000250|UniProtKB:Q80U30}; Peripheral membrane protein {ECO:0000250|UniProtKB:Q80U30}. Note=Associates with the endolysosome membrane. {ECO:0000250|UniProtKB:Q80U30}.	-0.594287	0.162911	0.0481429	0.198775	0.629091	0.99981	3.8421	6.68263e-08	1.70189e-09	4.43639	1.00435e-07	7.19562e-10	-3.19762	-2.87641	-4.58913	0.179447	-0.0153848	0.345576	0.193265	0.401499	0.829477	0.224338	0.934527
O95478	O95478	NSA2	HUMAN	Ribosome biogenesis protein NSA2 homolog	NA	41.14	3	17.6	Nucleus, nucleolus {ECO:0000269|PubMed:12429849}.	-1.79861	8.97969e-05	0.000293697	0.198712	0.549192	0.99981	2.88584	1.49104e-07	2.87362e-09	4.68445	3.78202e-09	1.51314e-10	-3.04486	-2.60786	-3.77284	-0.352113	-0.505761	-0.307086	-0.403697	-0.208792	1.52114	-0.156078	1.56404
Q15907	Q15907|Q15907-2|P62491|H3BSC1|P62491-2|B4DQU5|TGGT1_289680-t26_1-p1|M0R2D0|TGGT1_320480-t26_1-p1	RAB11B	HUMAN	Ras-related protein Rab-11B	NA	103.09	7	38.5	Recycling endosome membrane {ECO:0000250}; Lipid-anchor {ECO:0000250}; Cytoplasmic side {ECO:0000250}. Cytoplasmic vesicle, secretory vesicle, synaptic vesicle membrane {ECO:0000250}; Lipid-anchor {ECO:0000250}; Cytoplasmic side {ECO:0000250}. Cytoplasmic vesicle, phagosome membrane {ECO:0000305|PubMed:21255211}; Lipid-anchor {ECO:0000305|PubMed:21255211}; Cytoplasmic side {ECO:0000305|PubMed:212…	-0.106346	0.789269	0.18429	0.198563	0.618992	0.99981	3.90962	3.781e-08	1.21502e-09	4.01596	2.2512e-07	1.40018e-09	-2.99925	-2.9416	-4.4773	0.43445	0.166432	0.355898	0.31024	0.497045	0.459116	0.460204	0.627373
Q9Y5V3-2	Q9Y5V3-2|Q9Y5V3	MAGED1	HUMAN	Isoform 2 of Melanoma-associated antigen D1	NA	104.3	6	10.9	Cytoplasm {ECO:0000250}. Cell membrane {ECO:0000250}; Peripheral membrane protein {ECO:0000250}. Nucleus {ECO:0000250}. Note=Expression shifts from the cytoplasm to the plasma membrane upon stimulation with NGF. {ECO:0000250}.	-1.87473	0.000242087	0.000473824	0.198377	0.606066	0.99981	3.05825	4.31226e-07	6.33479e-09	4.93297	1.25229e-08	2.05935e-10	-3.09716	-2.6909	-4.26661	-0.34668	-0.488207	-0.175447	-0.495173	-0.332856	1.55793	-0.318266	1.6049
TGGT1_216500-t26_1-p1	TGGT1_216500-t26_1-p1|TGGT1_316650-t26_1-p1	NA	Toxoplasma_gondii_GT1	TGGT1_216500	TGGT1_216500 putative tRNA synthetase	14.93	2	0.9	NA	-0.219322	0.804465	0.187066	-0.135498	0.878346	0.99981	7.09469	4.15392e-07	6.15022e-09	7.31402	2.18603e-06	1.09762e-08	-4.6362	-6.14523	-9.42597	0.29558	0.448209	0.278024	0.540585	0.496957	0.560364	0.365032	0.596077
Q14847	Q14847|Q14847-2|Q14847-3|F6S2S5|K7ESD6|O76041-2	LASP1	HUMAN	LIM and SH3 domain protein 1	NA	207.71	14	45.5	Cytoplasm, cell cortex {ECO:0000250}. Cytoplasm, cytoskeleton {ECO:0000250}. Note=Associated with the F-actin rich cortical cytoskeleton. {ECO:0000250}.	-2.13625	0.00169181	0.00144585	0.198345	0.720645	0.99981	2.91655	3.74541e-05	3.60545e-07	5.0528	7.18875e-07	3.89646e-09	-3.46217	-1.9282	-4.73019	-0.489632	-0.861276	-0.489272	-0.449355	-0.395198	1.6194	-0.453781	1.73917
P46937-9	P46937-9|P46937|P46937-7|P46937-6|P46937-8|P46937-2|P46937-3|P46937-5|P46937-4	YAP1	HUMAN	Isoform 9 of Transcriptional coactivator YAP1	NA	198.82	12	32.8	Cytoplasm {ECO:0000269|PubMed:18158288, ECO:0000269|PubMed:18280240, ECO:0000269|PubMed:20048001, ECO:0000269|PubMed:22525271}. Nucleus {ECO:0000269|PubMed:17974916, ECO:0000269|PubMed:18158288, ECO:0000269|PubMed:18280240, ECO:0000269|PubMed:20048001, ECO:0000269|PubMed:22525271, ECO:0000269|PubMed:28169360, ECO:0000269|PubMed:30447097}. Note=Both phosphorylation and cell density can regulate it…	-2.04542	0.000482675	0.000685274	0.198166	0.662455	0.99981	3.95997	1.50021e-07	2.87962e-09	6.00539	8.74016e-09	1.7747e-10	-4.34238	-3.26503	-5.39295	-0.38793	-0.721271	-0.455707	-0.422021	-0.283398	1.60628	-0.366884	1.7376
P31751	P31751|M0R0P9|P31751-2	AKT2	HUMAN	RAC-beta serine/threonine-protein kinase	NA	91.76	7	16.4	Cytoplasm. Nucleus. Cell membrane; Peripheral membrane protein. Early endosome {ECO:0000250|UniProtKB:Q60823}. Note=Localizes within both nucleus and cytoplasm of proliferative primary myoblasts and mostly within the nucleus of differentiated primary myoblasts. By virtue of the N-terminal PH domain, is recruited to sites of the plasma membrane containing increased PI(3,4,5)P3 or PI(3,4)P2, cell m…	-1.37212	0.00220532	0.00171459	0.198042	0.592991	0.99981	3.38314	8.58203e-08	1.99361e-09	4.75526	1.23389e-08	2.04985e-10	-3.39048	-2.76417	-4.11025	-0.361304	-0.326651	0.34055	-0.146415	-0.0479087	1.28121	-0.0853035	1.38605
Q05682-5	Q05682-5|Q05682-3|E7EX44|E9PGZ1	CALD1	HUMAN	Isoform 5 of Caldesmon	NA	786.36	51	65.6	Cytoplasm, cytoskeleton {ECO:0000250|UniProtKB:P13505}. Cytoplasm, myofibril {ECO:0000250|UniProtKB:P13505}. Cytoplasm, cytoskeleton, stress fiber {ECO:0000250|UniProtKB:P13505}. Note=On thin filaments in smooth muscle and on stress fibers in fibroblasts (nonmuscle). {ECO:0000250|UniProtKB:P13505}.	-3.07661	0.000127227	0.000331192	0.197767	0.73584	0.99981	3.02083	4.58017e-05	4.38285e-07	6.09744	1.56984e-07	1.03207e-09	-4.40004	-2.46028	-5.42979	-1.16465	-1.45528	-1.0989	-1.092	-1.01431	1.92638	-1.02563	2.0751
Q15061	Q15061	WDR43	HUMAN	WD repeat-containing protein 43	NA	95.05	7	12.9	Nucleus, nucleolus {ECO:0000269|PubMed:12429849, ECO:0000269|PubMed:24219289}. Note=Found predominantly at the fibrillar center. {ECO:0000269|PubMed:24219289}.	-1.03533	0.136341	0.0415615	0.19744	0.76688	0.99981	3.28996	6.92958e-05	6.54043e-07	4.32529	2.72304e-05	1.24745e-07	-2.58308	-1.82352	-5.1855	0.0953756	-0.115967	-0.103672	-0.0937309	0.311531	1.19495	0.0671301	1.06089
E7EX17	E7EX17|P23588|P23588-2|F8VSC7|F8VYE9|F8VRU1	EIF4B	HUMAN	Eukaryotic translation initiation factor 4B	NA	520.25	35	47.2	NA	-2.59999	0.00206816	0.00163695	0.197246	0.775954	0.99981	4.13807	1.03914e-05	1.05872e-07	6.73806	3.45994e-07	2.02566e-09	-5.10785	-2.90222	-6.58116	-0.753425	-1.09033	-0.756624	-0.755506	-0.691098	1.78882	-0.70154	1.95981
Q16543	Q16543	CDC37	HUMAN	Hsp90 co-chaperone Cdc37	NA	143.06	9	33	Cytoplasm {ECO:0000269|PubMed:9482106}.	-0.946648	0.0207269	0.00866282	0.197223	0.593009	0.99981	3.59905	3.92313e-08	1.24396e-09	4.5457	2.02434e-08	2.51333e-10	-3.39793	-2.71867	-4.21684	0.153814	-0.110636	0.104972	0.0253365	0.187745	0.995965	0.171761	1.20648
Q9BRB3-2	Q9BRB3-2	PIGQ	HUMAN	Isoform 2 of Phosphatidylinositol N-acetylglucosaminyltransferase subunit Q	NA	21.49	2	3	Membrane {ECO:0000305}; Multi-pass membrane protein {ECO:0000305}.	-0.224893	0.445942	0.113975	0.13402	0.647255	0.99981	3.83775	1.09216e-09	2.08844e-10	4.06264	4.87893e-09	1.56013e-10	-3.33164	-3.12566	-3.87914	0.298713	0.204057	0.470246	0.312439	0.401836	0.562787	0.398275	0.671534
Q5BJH7	Q5BJH7|Q5BJH7-3|Q5BJH7-5|Q5BJH7-4|Q5BJH7-6	YIF1B	HUMAN	Protein YIF1B	NA	41.75	3	14.3	Membrane {ECO:0000305}; Multi-pass membrane protein {ECO:0000305}.	-1.31483	0.01981	0.00837448	0.19659	0.697957	0.99981	3.73575	1.03676e-06	1.29917e-08	5.05058	2.54644e-07	1.55538e-09	-3.39686	-2.72065	-5.10563	-0.288962	-0.303769	0.0364967	-0.100013	0.178936	1.21412	0.0523223	1.40494
Q9H583	Q9H583|Q5T3Q7|Q6P664	HEATR1	HUMAN	HEAT repeat-containing protein 1	NA	211.38	15	8.6	Nucleus, nucleolus {ECO:0000269|PubMed:12429849, ECO:0000269|PubMed:17699751}.	-1.31278	0.0373639	0.0139908	0.196443	0.73432	0.99981	3.21016	2.20344e-05	2.16377e-07	4.52294	3.93531e-06	1.92399e-08	-2.88894	-1.9345	-4.86851	-0.0328662	-0.217236	-0.0352198	-0.216632	0.0521532	1.2298	-0.0660304	1.35479
Q01433	Q01433|Q01433-2|Q01433-5|Q01433-4|Q01433-3	AMPD2	HUMAN	AMP deaminase 2	NA	329.6	25	28.8	NA	-2.37189	7.12777e-06	0.000121591	0.196147	0.563667	0.99981	2.92452	1.69265e-07	3.12546e-09	5.29641	1.11983e-09	1.51012e-10	-3.64456	-2.82137	-4.06852	-0.630347	-0.82905	-0.579729	-0.737175	-0.543209	1.76689	-0.594578	1.80296
Q96Q05-2	Q96Q05-2|Q96Q05|Q96Q05-3	TRAPPC9	HUMAN	Isoform 2 of Trafficking protein particle complex subunit 9	NA	87.87	6	5.3	Golgi apparatus, cis-Golgi network {ECO:0000250}. Endoplasmic reticulum {ECO:0000250}. Cytoplasm {ECO:0000250}. Note=Processes and cell bodies of neurons. {ECO:0000250}.	-1.75083	0.00126862	0.00119707	0.195806	0.655024	0.99981	3.3922	5.93771e-07	8.16614e-09	5.14304	3.69846e-08	3.57039e-10	-3.37396	-2.74056	-4.72513	-0.356247	-0.468286	-0.197447	-0.365361	-0.102833	1.47997	-0.227543	1.57966
U3KQB3	U3KQB3|A0A0U1RQY7|Q8IXA3|A0A0U1RQT7|U3KQA5|Q9HCP0|Q9HCP0-2|Q9Y6M4-2|Q9Y6M4|Q9Y6M4-4|Q9Y6M4-3|P78368|A0A0U1RQH9|A0A0U1RRH5	CSNK1G1	HUMAN	Casein kinase I isoform gamma-1	NA	13.3	2	4.2	NA	-0.227957	0.501057	0.125625	0.295441	0.386028	0.99981	3.22625	5.01855e-08	1.43341e-09	3.45421	1.83325e-07	1.17634e-09	-2.71264	-2.36553	-3.41391	0.17688	0.00016006	0.772037	0.200071	0.293689	0.608851	0.339621	0.638176
Q99943	Q99943	AGPAT1	HUMAN	1-acyl-sn-glycerol-3-phosphate acyltransferase alpha	NA	37.45	2	10.2	Endoplasmic reticulum membrane {ECO:0000269|PubMed:21873652}; Multi-pass membrane protein {ECO:0000269|PubMed:21873652}.	-0.488951	0.371103	0.0974229	0.195754	0.716704	0.99981	3.34654	6.87543e-06	7.19341e-08	3.83549	1.06886e-05	5.02599e-08	-2.97069	-1.74707	-4.43838	0.0290226	0.0503375	0.3923	0.147147	0.431747	0.680426	0.324915	0.886469
P17706	P17706|P17706-4|P17706-2|P17706-3|K7ER87|K7ERU1|K7EQG9	PTPN2	HUMAN	Tyrosine-protein phosphatase non-receptor type 2	NA	49.76	4	10.6	Isoform 1: Endoplasmic reticulum {ECO:0000269|PubMed:7593185}. Endoplasmic reticulum-Golgi intermediate compartment {ECO:0000269|PubMed:7593185}. Note=Targeted to the endoplasmic reticulum by its C-terminal hydrophobic region. {ECO:0000269|PubMed:7593185}.; Isoform 2: Nucleus. Cytoplasm. Cell membrane. Note=Predominantly localizes to chromatin (By similarity). Able to shuttle between the nucleus …	-0.267709	0.382857	0.0999058	0.195736	0.520564	0.99981	3.606	3.64654e-09	3.2902e-10	3.87371	1.34015e-08	2.11016e-10	-3.12346	-2.8576	-3.68364	0.376768	0.087432	0.273784	0.289964	0.531505	0.543315	0.355677	0.76097
Q9H089	Q9H089|F8WFC6	LSG1	HUMAN	Large subunit GTPase 1 homolog	NA	375.36	23	43.6	Cytoplasm {ECO:0000269|PubMed:16209721}. Endoplasmic reticulum {ECO:0000269|PubMed:16209721}. Nucleus, Cajal body {ECO:0000269|PubMed:16209721}. Note=Shuttles between the Cajal bodies in the nucleus and the endoplasmic reticulum.	-0.0711108	0.88026	0.200501	0.195414	0.679787	0.99981	5.02451	1.46199e-08	6.88216e-10	5.09562	1.03841e-07	7.39752e-10	-4.30727	-3.5712	-5.80094	0.433838	0.158838	0.443426	0.379742	0.596767	0.485525	0.384785	0.586105
P49841-2	P49841-2|P49841	GSK3B	HUMAN	Isoform 2 of Glycogen synthase kinase-3 beta	NA	106.04	8	27.7	Cytoplasm {ECO:0000269|PubMed:25169422}. Nucleus. Cell membrane. Note=The phosphorylated form shows localization to cytoplasm and cell membrane. The MEMO1-RHOA-DIAPH1 signaling pathway controls localization of the phosphorylated form to the cell membrane.	-1.5182	0.00197241	0.00159776	0.195403	0.628035	0.99981	2.86956	1.51793e-06	1.80711e-08	4.38776	9.01304e-08	6.63811e-10	-3.07711	-2.08511	-3.81471	-0.239491	-0.454667	-0.067142	-0.181639	-0.0311967	1.26198	-0.153174	1.52891
Q9H6U6-8	Q9H6U6-8|Q9H6U6-3|Q9H6U6-7|Q9H6U6|Q9H6U6-2|K7ESE9|Q9H6U6-6	BCAS3	HUMAN	Isoform 4 of Breast carcinoma-amplified sequence 3	NA	212.79	14	20.1	Nucleus {ECO:0000269|PubMed:16617102, ECO:0000269|PubMed:17505058}. Cytoplasm {ECO:0000269|PubMed:16617102, ECO:0000269|PubMed:17505058, ECO:0000269|PubMed:18030336}. Cytoplasm, cytoskeleton {ECO:0000250|UniProtKB:Q8CCN5}. Note=Localizes in the cytoplasm in stationary cells. Translocates from the cytoplasm to the leading edge in motile cells. Colocalizes with microtubules and intermediate filamen…	-2.11086	0.00021155	0.000434077	0.194963	0.647304	0.99981	3.58653	2.26589e-07	3.86941e-09	5.69739	7.64726e-09	1.70985e-10	-4.26617	-2.9275	-4.81816	-0.503484	-0.691862	-0.42095	-0.532887	-0.338836	1.63784	-0.406376	1.74906
Q96G01	Q96G01|Q96G01-3|Q96G01-4|A8MVZ6|F8W056|Q96G01-2|F8VZX7	BICD1	HUMAN	Protein bicaudal D homolog 1	NA	223.84	14	18.7	Golgi apparatus.	-1.07329	0.010995	0.00530597	0.194775	0.600111	0.99981	4.3538	4.26367e-09	3.45228e-10	5.4271	2.54391e-09	1.51012e-10	-4.26463	-3.45532	-4.98273	0.0449387	-0.127433	0.100939	-0.0229622	0.155346	1.12556	0.177085	1.26018
Q7L804-2	Q7L804-2|Q7L804|Q6WKZ4-1	RAB11FIP2	HUMAN	Isoform 2 of Rab11 family-interacting protein 2	NA	289.5	20	45.6	Cell projection, phagocytic cup {ECO:0000269|PubMed:30883606}. Cell membrane; Peripheral membrane protein. Recycling endosome membrane; Peripheral membrane protein. Note=Translocates with RAB11A from the vesicles of the endocytic recycling compartment (ERC) to the plasma membrane.	-0.315618	0.487517	0.122619	0.194388	0.667108	0.99981	5.27361	4.58978e-09	3.62113e-10	5.58923	1.97827e-08	2.49222e-10	-4.66082	-3.93212	-6.02822	0.333986	0.105071	0.355309	0.305934	0.452216	0.6631	0.45805	0.767919
P52434-4	P52434-4|P52434|P52434-2|P52434-3	POLR2H	HUMAN	Isoform 4 of DNA-directed RNA polymerases I II and III subunit RPABC3	NA	39.98	3	18.2	Nucleus, nucleolus {ECO:0000269|PubMed:9852112, ECO:0000269|Ref.6}.	-1.14219	0.016792	0.00735231	0.194174	0.649015	0.99981	2.77684	4.04836e-06	4.41151e-08	3.91904	6.42623e-07	3.51812e-09	-2.59921	-1.83135	-3.77049	0.0734738	-0.113999	0.0738935	-0.188033	0.0519224	1.1033	-0.0266559	1.2674
Q5TCZ1-2	Q5TCZ1-2	SH3PXD2A	HUMAN	Isoform 2 of SH3 and PX domain-containing protein 2A	NA	241.14	17	22.3	Cytoplasm. Cell projection, podosome. Note=Cytoplasmic in normal cells and localizes to podosomes in SRC-transformed cells.	-0.704943	0.139945	0.0424518	0.194027	0.67239	0.99981	5.04266	9.55092e-09	5.4577e-10	5.7476	1.6978e-08	2.31326e-10	-5.42258	-3.70669	-5.6132	-0.0494097	-0.249642	0.00470526	0.118588	0.382712	0.72976	0.175992	0.937125
O60701	O60701|O60701-2|O60701-3|E9PBD2	UGDH	HUMAN	UDP-glucose 6-dehydrogenase	NA	491.92	26	60.1	NA	-0.99811	0.0113965	0.00545075	0.194002	0.577145	0.99981	2.98063	1.80289e-07	3.27365e-09	3.97874	4.90857e-08	4.24311e-10	-2.65428	-2.3347	-3.60736	0.15517	-0.174087	0.0649791	0.0164423	0.185186	1.08954	0.0553824	1.13704
Q9Y5T5	Q9Y5T5|Q9Y5T5-2|Q9Y5T5-3|Q9Y5T5-4|Q9Y5T5-5	USP16	HUMAN	Ubiquitin carboxyl-terminal hydrolase 16	NA	99.88	8	12.8	Nucleus {ECO:0000305|PubMed:17914355}.	-1.90351	9.16226e-05	0.000295654	0.193805	0.581354	0.99981	3.01178	1.79913e-07	3.27033e-09	4.91528	4.31338e-09	1.5179e-10	-3.15256	-2.74618	-4.06705	-0.421086	-0.548907	-0.365002	-0.459002	-0.216264	1.56834	-0.238248	1.61837
Q14764	Q14764|H3BQE7|H3BUP3|H3BPZ2	MVP	HUMAN	Major vault protein	NA	747.88	41	67	Cytoplasm {ECO:0000269|PubMed:15133037, ECO:0000269|PubMed:16441665}. Nucleus, nuclear pore complex {ECO:0000269|PubMed:16441665}. Cytoplasm, perinuclear region {ECO:0000269|PubMed:16441665}. Note=5% found in the nuclear pore complex (PubMed:15133037). Translocates from the nucleus to the cytoplasm upon EGF treatment (PubMed:16441665).	-1.54917	0.0437495	0.0159389	0.193318	0.784972	0.99981	3.3416	0.000107653	1.00514e-06	4.89077	1.46914e-05	6.84328e-08	-4.10543	-1.36225	-5.00059	0.00387858	-0.406777	-0.195848	-0.275509	-0.151753	1.57889	-0.247576	1.2238
O00400	O00400	SLC33A1	HUMAN	Acetyl-coenzyme A transporter 1	NA	60.12	4	8.1	Endoplasmic reticulum membrane {ECO:0000305|PubMed:9096318}; Multi-pass membrane protein {ECO:0000305|PubMed:9096318}.	-0.834816	0.0140884	0.00644081	0.193256	0.523509	0.99981	3.33455	8.86839e-09	5.23841e-10	4.16936	5.11571e-09	1.56155e-10	-3.1964	-2.70986	-3.52677	-0.0383766	-0.000528081	0.325028	-0.00557975	0.274261	0.991015	0.199896	1.05902
Q8TDD1-2	Q8TDD1-2|Q8TDD1	DDX54	HUMAN	Isoform 2 of ATP-dependent RNA helicase DDX54	NA	199.57	13	20.5	Nucleus, nucleolus {ECO:0000269|PubMed:12429849}.	0.0872744	0.816951	0.18928	0.192676	0.610795	0.99981	3.5822	5.66525e-08	1.54262e-09	3.49493	6.00416e-07	3.30585e-09	-2.87746	-2.45691	-3.98732	0.567329	0.312234	0.45405	0.252359	0.493552	0.308396	0.384958	0.467
Q9BRS8	Q9BRS8|Q9BRS8-2	LARP6	HUMAN	La-related protein 6	NA	47.17	3	9.3	Cytoplasm {ECO:0000269|PubMed:17383118}. Nucleus {ECO:0000269|PubMed:17383118}. Note=Shuttles between the nucleus and the cytoplasm.	-2.32893	0.000242612	0.000473824	0.192195	0.687013	0.99981	3.69837	5.87638e-07	8.11146e-09	6.0273	1.53524e-08	2.21683e-10	-4.4052	-3.02789	-5.3109	-0.707232	-0.744515	-0.435281	-0.739119	-0.590631	1.73381	-0.465345	1.8248
Q99623	Q99623|J3KPX7|F5GY37|Q99623-2|F5H0C5|F5H2D2	PHB2	HUMAN	Prohibitin-2	NA	298.02	17	61.8	Mitochondrion inner membrane {ECO:0000250|UniProtKB:O35129}. Cytoplasm {ECO:0000269|PubMed:19496786}. Nucleus {ECO:0000269|PubMed:19496786}.	-0.80317	0.0209565	0.00874442	0.191991	0.541306	0.99981	3.24841	1.91797e-08	8.03511e-10	4.05158	1.1458e-08	1.9777e-10	-2.96321	-2.58945	-3.59198	0.167894	-0.042237	0.127345	0.058657	0.290602	0.968544	0.214963	1.0382
Q15149-8	Q15149-8	PLEC	HUMAN	Isoform 8 of Plectin	NA	7017.52	413	74.7	Cytoplasm, cytoskeleton {ECO:0000269|PubMed:12482924}. Cell junction, hemidesmosome {ECO:0000269|PubMed:12482924}.	-2.14717	0.00956527	0.00482143	0.191613	0.790884	0.99981	3.67027	5.31911e-05	5.05564e-07	5.81744	2.87576e-06	1.42556e-08	-3.62796	-2.46788	-6.25885	-0.557171	-0.789197	-0.279194	-0.489943	-0.467352	1.70947	-0.488109	1.68896
Q14566	Q14566	MCM6	HUMAN	DNA replication licensing factor MCM6	NA	125.05	12	13.7	Nucleus. Note=Binds to chromatin during G1 and detach from it during S phase.	-0.848692	0.0161422	0.00712517	0.191164	0.544749	0.99981	2.62761	2.4805e-07	4.13167e-09	3.4763	7.5604e-08	5.82192e-10	-2.68194	-1.89016	-2.84199	0.103995	-0.101866	0.173251	0.032033	0.192802	0.912597	0.154943	1.09728
Q9HD20	Q9HD20|Q9HD20-2|Q9HD20-3	ATP13A1	HUMAN	Manganese-transporting ATPase 13A1	NA	150.76	10	12.4	Endoplasmic reticulum membrane {ECO:0000269|PubMed:24392018}; Multi-pass membrane protein {ECO:0000269|PubMed:24392018}.	-0.533868	0.17986	0.0524039	0.1909	0.620793	0.99981	3.56896	7.44385e-08	1.82437e-09	4.10283	1.17747e-07	8.16514e-10	-3.03568	-2.59352	-4.17805	0.241089	0.00226141	0.260456	0.215695	0.338576	0.779205	0.359391	0.888288
Q5JXC2	Q5JXC2	MIIP	HUMAN	Migration and invasion-inhibitory protein	NA	21.07	2	5.9	NA	-0.245434	0.584648	0.14332	-0.137915	0.757783	0.99981	3.3718	8.18302e-07	1.06157e-08	3.61724	2.71672e-06	1.34918e-08	-3.05554	-2.08145	-4.0938	0.584384	0.625249	0.237448	0.240329	0.221178	0.424591	0.136484	0.656025
Q14165	Q14165|F5GX14	MLEC	HUMAN	Malectin	NA	53.75	3	14.7	Endoplasmic reticulum membrane {ECO:0000250}; Single-pass type I membrane protein {ECO:0000250}.	-0.387261	0.329036	0.0881075	0.190839	0.625633	0.99981	3.75344	4.81922e-08	1.4001e-09	4.1407	1.24211e-07	8.53648e-10	-2.8776	-2.95502	-4.37299	0.282236	0.127507	0.426181	0.193959	0.329088	0.655833	0.368782	0.821833
Q8TD16-2	Q8TD16-2|Q8TD16	BICD2	HUMAN	Isoform 2 of Protein bicaudal D homolog 2	NA	132.56	11	14.7	Golgi apparatus {ECO:0000269|PubMed:23664116, ECO:0000269|PubMed:23664119}. Cytoplasm, cytoskeleton {ECO:0000269|PubMed:11864968}. Cytoplasm {ECO:0000269|PubMed:23664116, ECO:0000269|PubMed:23664120}. Nucleus envelope {ECO:0000269|PubMed:20386726}. Nucleus, nuclear pore complex {ECO:0000269|PubMed:20386726}. Note=In interphase cells mainly localizes to the Golgi complex and colocalizes with dynac…	-1.76997	0.000148732	0.000365529	0.19017	0.580742	0.99981	3.23022	6.20397e-08	1.63155e-09	5.00019	2.71421e-09	1.51012e-10	-3.36773	-2.86739	-4.15283	-0.31754	-0.505806	-0.229777	-0.339391	-0.193283	1.49699	-0.189115	1.57808
Q7Z392	Q7Z392|Q7Z392-3|Q7Z392-4|D6RHE5|Q7Z392-2	TRAPPC11	HUMAN	Trafficking protein particle complex subunit 11	NA	77.12	7	6.3	Golgi apparatus {ECO:0000269|PubMed:27862579}. Golgi apparatus, cis-Golgi network {ECO:0000250}.	-1.06628	0.00991845	0.00492526	0.190046	0.600151	0.99981	3.7989	1.66388e-08	7.38086e-10	4.86517	7.19751e-09	1.68238e-10	-3.7029	-2.9533	-4.40599	0.0988363	-0.186616	0.08785	0.0295234	0.160826	1.15133	0.0984881	1.20422
A0A087WU02	A0A087WU02|Q96RQ1	ERGIC2	HUMAN	Endoplasmic reticulum-Golgi intermediate compartment protein 2	NA	25.42	2	8.2	NA	-0.967216	0.00636754	0.00357634	0.189926	0.535144	0.99981	3.29414	1.17993e-08	6.23702e-10	4.26136	4.49816e-09	1.53482e-10	-3.21988	-2.66577	-3.57868	0.0945985	-0.0489311	0.28476	-0.0521944	0.066334	1.10743	0.111761	1.10573
P78314-4	P78314-4|P78314-3|P78314|P78314-2	SH3BP2	HUMAN	Isoform 4 of SH3 domain-binding protein 2	NA	34.47	2	4	NA	-1.70703	0.000430348	0.00065227	0.189803	0.612033	0.99981	3.37379	1.00417e-07	2.19272e-09	5.08081	6.26927e-09	1.63429e-10	-4.22796	-2.77829	-3.71628	-0.488768	-0.408469	0.0231555	-0.371917	-0.197136	1.43864	-0.138811	1.57463
Q9H7E2-3	Q9H7E2-3|Q9H7E2|Q9H7E2-2	TDRD3	HUMAN	Isoform 3 of Tudor domain-containing protein 3	NA	83.04	6	11.1	Cytoplasm {ECO:0000269|PubMed:18632687}. Nucleus {ECO:0000269|PubMed:21172665}. Note=Predominantly cytoplasmic. Associated with actively translating polyribosomes and with mRNA stress granules. {ECO:0000269|PubMed:18632687, ECO:0000269|PubMed:18664458}.	-1.90017	0.000463924	0.000673813	0.189751	0.651311	0.99981	2.69872	4.63557e-06	5.00098e-08	4.59889	8.37887e-08	6.2664e-10	-2.92995	-2.13	-4.00818	-0.315857	-0.638281	-0.349194	-0.389209	-0.239045	1.48956	-0.391879	1.66279
Q5THJ4	Q5THJ4|Q5THJ4-2	VPS13D	HUMAN	Vacuolar protein sorting-associated protein 13D	NA	55.37	5	1.6	NA	-0.515645	0.148146	0.0443979	0.189508	0.581722	0.99981	3.63842	1.47623e-08	6.90121e-10	4.15406	2.56362e-08	2.86249e-10	-3.34417	-2.77182	-3.89342	0.0656844	-0.067271	0.625265	0.292155	0.27837	0.765206	0.238483	0.869985
P20340	P20340|P20340-2|P20340-4|Q9NRW1|Q9NRW1-2|P20340-3	RAB6A	HUMAN	Ras-related protein Rab-6A	NA	51.27	4	19.7	Golgi apparatus membrane {ECO:0000269|PubMed:23091056, ECO:0000269|PubMed:25962623}; Lipid-anchor {ECO:0000269|PubMed:25962623}. Note=BICD2 facilitates its targeting to Golgi apparatus membrane. {ECO:0000269|PubMed:25962623}.; Isoform 1: Golgi apparatus membrane {ECO:0000269|PubMed:11071909}; Lipid-anchor {ECO:0000305}.; Isoform 2: Golgi apparatus membrane {ECO:0000269|PubMed:11071909}; Lipid-anc…	-0.301752	0.533514	0.132663	0.188418	0.696088	0.99981	2.30863	9.24636e-05	8.6523e-07	2.61038	0.0001547	6.85843e-07	-2.2201	-0.888702	-2.9894	0.8877	-0.0106297	0.0778581	0.185581	0.0279631	0.566973	0.110053	0.588318
P06737	P06737|P06737-2|E9PK47	PYGL	HUMAN	Glycogen phosphorylase liver form	NA	193.01	13	19.8	NA	-0.901802	0.0232742	0.00950189	0.188287	0.600737	0.99981	3.29666	8.25737e-08	1.9476e-09	4.19846	3.88687e-08	3.67012e-10	-3.1562	-2.40552	-3.8408	0.155638	-0.0181108	0.25498	-0.0334818	0.174293	1.08975	0.0650527	1.03884
O43318	O43318|O43318-2|Q9UG54|O43318-3|O43318-4	MAP3K7	HUMAN	Mitogen-activated protein kinase kinase kinase 7	NA	71.63	6	11.3	Cytoplasm {ECO:0000269|PubMed:12242293}. Cell membrane {ECO:0000269|PubMed:12242293}; Peripheral membrane protein {ECO:0000269|PubMed:12242293}; Cytoplasmic side {ECO:0000269|PubMed:12242293}. Note=Although the majority of MAP3K7/TAK1 is found in the cytosol, when complexed with TAB1/MAP3K7IP1 and TAB2/MAP3K7IP2, it is also localized at the cell membrane.	-1.51058	0.000527368	0.000719753	0.187383	0.581091	0.99981	3.2191	5.48524e-08	1.51678e-09	4.72968	4.53523e-09	1.53604e-10	-3.30186	-2.754	-3.91571	-0.306047	-0.42115	0.0824774	-0.16313	0.015964	1.36334	-0.211421	1.4483
B5MBZ0	B5MBZ0|Q9HC35|Q9HC35-2	EML4	HUMAN	Echinoderm microtubule-associated protein-like 4	NA	121.54	9	9.6	NA	-2.62182	9.50367e-05	0.000298283	0.187367	0.698966	0.99981	2.99184	7.19133e-06	7.50079e-08	5.61366	4.35944e-08	3.93471e-10	-3.55293	-2.66993	-5.01068	-0.812862	-0.992475	-0.745487	-0.887603	-0.656937	1.84482	-0.795402	1.89349
P57679	P57679|E9PCN4	EVC	HUMAN	Ellis-van Creveld syndrome protein	NA	26.95	2	3	Cell membrane {ECO:0000250|UniProtKB:P57680}; Single-pass membrane protein {ECO:0000250|UniProtKB:P57680}. Cytoplasm, cytoskeleton, cilium basal body {ECO:0000250|UniProtKB:P57680}. Cell projection, cilium {ECO:0000250|UniProtKB:P57680}. Cell projection, cilium membrane {ECO:0000250|UniProtKB:P57680}. Note=EVC2 is required for the localization of EVC at the base of primary cilia. The EvC complex …	-0.640419	0.0697366	0.0235341	0.187303	0.573257	0.99981	3.11813	6.22145e-08	1.63361e-09	3.75855	5.62717e-08	4.65056e-10	-3.15469	-2.22715	-3.22963	-0.0207552	0.019271	0.348231	0.101408	0.288079	0.827186	0.375017	0.948937
Q86WV6	Q86WV6	TMEM173	HUMAN	Stimulator of interferon genes protein	NA	176.57	9	39.8	Endoplasmic reticulum membrane {ECO:0000269|PubMed:18724357, ECO:0000269|PubMed:19285439, ECO:0000269|PubMed:19433799, ECO:0000269|PubMed:19776740, ECO:0000269|PubMed:25254379, ECO:0000269|PubMed:29694889, ECO:0000269|PubMed:30842653, ECO:0000269|PubMed:30842659}; Multi-pass membrane protein {ECO:0000255, ECO:0000269|PubMed:30842659}. Cytoplasm, perinuclear region {ECO:0000269|PubMed:19433799, EC…	0.396781	0.269518	0.0742027	0.187248	0.595481	0.99981	4.35272	2.25089e-09	2.72086e-10	3.95594	6.21464e-08	5.01945e-10	-3.38684	-3.42076	-4.56268	0.415952	0.288478	0.524592	0.462274	0.674569	0.0815777	0.635379	0.250108
Q9UNX4	Q9UNX4	WDR3	HUMAN	WD repeat-containing protein 3	NA	63.69	4	7.2	Nucleus, nucleolus {ECO:0000269|PubMed:12429849}.	-1.11279	0.0460061	0.0165257	0.187141	0.716757	0.99981	2.97133	1.49143e-05	1.49479e-07	4.08412	3.40093e-06	1.67172e-08	-2.58547	-1.82338	-4.33317	0.0669169	-0.142117	-0.0212941	-0.117529	0.162935	1.09664	0.0207133	1.24358
Q9H1A4	Q9H1A4	ANAPC1	HUMAN	Anaphase-promoting complex subunit 1	NA	85.76	7	4.7	NA	-1.93717	0.000458053	0.000673813	0.186942	0.661736	0.99981	3.32426	5.6125e-07	7.82701e-09	5.26143	2.08095e-08	2.54689e-10	-3.58637	-2.69932	-4.65832	-0.345242	-0.583586	-0.364197	-0.437784	-0.278167	1.64245	-0.307368	1.58439
P34897	P34897|P34897-3|P34897-2|G3V540|G3V2E4|G3V3C6|G3V2Y1|G3V2D2	SHMT2	HUMAN	Serine hydroxymethyltransferase mitochondrial	NA	253.38	18	36.9	Mitochondrion {ECO:0000269|PubMed:21876188, ECO:0000269|PubMed:24075985}. Mitochondrion matrix, mitochondrion nucleoid {ECO:0000269|PubMed:18063578}. Mitochondrion inner membrane {ECO:0000269|PubMed:21876188}. Cytoplasm {ECO:0000269|PubMed:24075985}. Nucleus {ECO:0000269|PubMed:24075985}. Note=Mainly localizes in the mitochondrion. Also found in the cytoplasm and nucleus as part of the BRISC comp…	0.0276752	0.935284	0.210475	0.186916	0.585575	0.99981	1.69965	6.42871e-05	6.08636e-07	1.67197	0.000378383	1.65776e-06	-0.848102	-1.2067	-2.03866	0.33072	-0.00735833	0.516836	0.30384	0.262614	0.248124	0.230459	0.366839
B7ZM99	B7ZM99|Q6UB35|A0A087WVM4|Q6UB35-2	MTHFD1L	HUMAN	MTHFD1L protein	NA	164.34	11	14.3	NA	-0.783098	0.021881	0.00904775	0.186653	0.545902	0.99981	1.91367	6.68101e-06	7.02039e-08	2.69676	1.10771e-06	5.78185e-09	-1.53694	-1.46909	-2.3344	0.147205	-0.143023	0.11954	0.0367572	0.14644	0.88268	0.120898	0.950557
Q8N584	Q8N584|Q8N584-2|G3V1P2	TTC39C	HUMAN	Tetratricopeptide repeat protein 39C	NA	28.24	2	3.4	NA	-1.32242	0.00637223	0.00357667	0.186603	0.654703	0.99981	2.86882	2.23116e-06	2.54778e-08	4.19124	2.30809e-07	1.42793e-09	-2.74408	-2.05096	-3.90393	-0.0517779	-0.149102	0.0811524	-0.285775	0.0186437	1.26308	-0.171362	1.32009
O00534	O00534|B4DHS6|O00534-2|O00534-3	VWA5A	HUMAN	von Willebrand factor A domain-containing protein 5A	NA	30.48	3	4.8	NA	-1.60101	0.00591086	0.00339983	0.186094	0.708938	0.99981	4.16323	2.52031e-07	4.17928e-09	5.76424	4.4792e-08	4.00525e-10	-4.21795	-3.10231	-5.56006	-0.069179	-0.337116	-0.240255	-0.295488	-0.123504	1.4778	-0.0878916	1.4638
Q6WKZ4	Q6WKZ4|Q6WKZ4-3|E7EX40|Q6WKZ4-2	RAB11FIP1	HUMAN	Rab11 family-interacting protein 1	NA	46.14	4	3.8	Recycling endosome {ECO:0000269|PubMed:11786538, ECO:0000269|PubMed:15181150, ECO:0000269|PubMed:15280022, ECO:0000269|PubMed:15355514, ECO:0000269|PubMed:16920206}. Note=Rab11A rather than Rab4A mediates localization in the endocytic recycling compartment (ERC).; Isoform 2: Cytoplasmic vesicle, phagosome membrane. Note=Membrane-bound (isoform 2). Colocalizes with Rab11A at phagosomes (isoform 2).	-1.17068	0.0020155	0.00161635	0.185814	0.552294	0.99981	3.2992	1.49901e-08	6.96922e-10	4.46988	3.2504e-09	1.51012e-10	-3.16256	-2.79661	-3.77392	-0.0352197	-0.126724	0.136672	-0.135225	0.0375818	1.1352	0.0803236	1.31584
P15170-3	P15170-3|P15170-2|P15170|TGGT1_320570-t26_1-p1	GSPT1	HUMAN	Isoform 3 of Eukaryotic peptide chain release factor GTP-binding subunit ERF3A	NA	683.38	40	52.2	NA	-2.59352	4.30975e-05	0.00023145	0.185453	0.674554	0.99981	4.19909	5.45644e-08	1.51292e-09	6.79261	1.37837e-09	1.51012e-10	-5.16716	-3.78858	-5.78347	-0.750118	-1.05994	-0.765049	-0.738937	-0.650594	1.83251	-0.690182	1.92656
O75477	O75477	ERLIN1	HUMAN	Erlin-1	NA	261.46	16	43.6	Endoplasmic reticulum membrane {ECO:0000269|PubMed:11118313, ECO:0000269|PubMed:16835267, ECO:0000269|PubMed:19240031}; Single-pass type II membrane protein {ECO:0000269|PubMed:11118313, ECO:0000269|PubMed:16835267, ECO:0000269|PubMed:19240031}. Note=Associated with lipid raft-like domains of the endoplasmic reticulum membrane.	-0.031393	0.929794	0.209674	0.185188	0.605113	0.99981	4.47643	1.93222e-09	2.56463e-10	4.50782	1.56942e-08	2.24649e-10	-3.54589	-3.67246	-4.81184	0.370706	0.196358	0.640783	0.365997	0.458551	0.486313	0.395421	0.509204
Q86TB3	Q86TB3	ALPK2	HUMAN	Alpha-protein kinase 2	NA	323.63	21	13.7	NA	-2.25223	6.10462e-05	0.000264522	0.185119	0.641701	0.99981	3.80502	5.03569e-08	1.43588e-09	6.05725	1.54623e-09	1.51012e-10	-4.53552	-3.35094	-5.02719	-0.632443	-0.745665	-0.52265	-0.62364	-0.394844	1.68105	-0.448198	1.82435
Q9NR30	Q9NR30|Q9NR30-2	DDX21	HUMAN	Nucleolar RNA helicase 2	NA	191.01	13	19	Nucleus, nucleolus {ECO:0000269|PubMed:11823437, ECO:0000269|PubMed:18180292, ECO:0000269|PubMed:23848194, ECO:0000269|PubMed:25260534, ECO:0000269|PubMed:25470060, ECO:0000269|PubMed:8614622}. Nucleus, nucleoplasm {ECO:0000269|PubMed:11823437, ECO:0000269|PubMed:18180292, ECO:0000269|PubMed:25260534, ECO:0000269|PubMed:25470060}. Cytoplasm, cytosol {ECO:0000250|UniProtKB:Q9JIK5}. Mitochondrion {…	-0.934118	0.0446661	0.0161982	0.185087	0.667119	0.99981	3.10675	1.30492e-06	1.58473e-08	4.04087	5.02933e-07	2.82423e-09	-2.46481	-2.32796	-4.10807	0.213137	-0.127588	0.129783	0.0370263	0.1121	1.10544	0.104206	1.04241
P21817	P21817|P21817-2|P21817-3	RYR1	HUMAN	Ryanodine receptor 1	NA	13.21	2	0.5	Sarcoplasmic reticulum membrane {ECO:0000269|PubMed:7556644}; Multi-pass membrane protein {ECO:0000305}. Sarcoplasmic reticulum {ECO:0000250|UniProtKB:P11716}. Note=The number of predicted transmembrane domains varies between orthologs, but the 3D-structures show the presence of six transmembrane regions. Both N-terminus and C-terminus are cytoplasmic. {ECO:0000250|UniProtKB:P11716}.	-0.266604	0.375195	0.0982896	-0.250914	0.403125	0.99981	1.50932	5.18689e-05	4.94247e-07	1.77592	6.03709e-05	2.72521e-07	-1.30962	-0.97603	-1.77731	0.0377248	0.491044	0.268204	0.320787	0.161574	0.361055	0.152502	0.482155
Q99729	Q99729|Q99729-2|D6RBZ0|Q99729-4|Q99729-3|D6RD18|D6R9P3	HNRNPAB	HUMAN	Heterogeneous nuclear ribonucleoprotein A/B	NA	35.1	2	6.3	Nucleus {ECO:0000269|PubMed:17289661}. Cytoplasm {ECO:0000269|PubMed:17289661}. Note=Localized in cytoplasmic mRNP granules containing untranslated mRNAs.	-0.710596	0.0642887	0.0218994	0.185032	0.607571	0.99981	2.50481	1.94936e-06	2.2603e-08	3.2154	8.79711e-07	4.68291e-09	-2.02267	-1.79623	-3.1132	0.266068	-0.132121	0.141436	0.150267	0.0999539	0.947109	0.268964	0.862294
Q96JB2	Q96JB2|Q96JB2-2	COG3	HUMAN	Conserved oligomeric Golgi complex subunit 3	NA	83.64	6	9.6	Golgi apparatus, Golgi stack membrane {ECO:0000269|PubMed:11292827}; Peripheral membrane protein {ECO:0000269|PubMed:11292827}. Note=Associated with the peripheral membrane of cis/medial cisternae.	-0.792889	0.0148404	0.0066621	0.184986	0.524255	0.99981	3.0253	1.7357e-08	7.56072e-10	3.81819	8.97541e-09	1.79436e-10	-2.91125	-2.43843	-3.14284	0.112526	-0.053669	0.224362	0.0726192	0.257195	0.891194	0.183759	1.0835
P07203	P07203|A0A087WUQ6|P07203-2	GPX1	HUMAN	Glutathione peroxidase 1	NA	56.12	4	42.8	Cytoplasm.	-1.19868	0.00233179	0.00178174	0.184867	0.571157	0.99981	2.59179	4.32126e-07	6.34525e-09	3.79046	4.07658e-08	3.76879e-10	-2.57656	-2.07722	-3.08877	-0.0748786	-0.395212	0.0708378	0.0473528	-0.00401608	1.35972	0.0518057	1.0595
Q9Y4I1	Q9Y4I1|Q9Y4I1-2|F8WE88|Q9Y4I1-3|G3V394|F8W6H6|A0A087WY00|Q9NQX4|Q9ULV0|Q9NQX4-2|H0YMK3|H0YM96|TGGT1_255190-t26_1-p1|G3V3C9	MYO5A	HUMAN	Unconventional myosin-Va	NA	770.47	55	34.2	NA	-0.472922	0.23617	0.0664085	0.184739	0.635666	0.99981	4.15166	1.38801e-08	6.71343e-10	4.62458	3.24137e-08	3.27007e-10	-3.49718	-3.19812	-4.76143	0.225439	0.0330549	0.32997	0.262962	0.411757	0.742812	0.363825	0.868529
F8W8Y7	F8W8Y7	ARMCX4	HUMAN	Armadillo repeat-containing X-linked protein 4	NA	40.91	3	1.9	NA	-1.14942	0.00665271	0.00369595	0.184683	0.61342	0.99981	3.93078	1.2225e-08	6.34533e-10	5.0802	4.7156e-09	1.5526e-10	-3.96292	-3.05996	-4.53343	-0.00105309	-0.0711973	0.0575734	-0.140809	0.152126	1.19444	0.10607	1.26175
O95470	O95470	SGPL1	HUMAN	Sphingosine-1-phosphate lyase 1	NA	16.38	2	3.8	Endoplasmic reticulum membrane {ECO:0000269|PubMed:14570870}; Single-pass type III membrane protein {ECO:0000255}; Cytoplasmic side {ECO:0000250|UniProtKB:Q8R0X7}.	-0.271319	0.48669	0.122447	0.281854	0.470263	0.99981	3.63308	6.47768e-08	1.6749e-09	3.9044	2.25303e-07	1.40075e-09	-3.02436	-2.53334	-4.14146	0.298124	0.228774	0.432919	0.00757072	0.50283	0.671134	0.366231	0.671557
P19013	P19013	KRT4	HUMAN	Keratin type II cytoskeletal 4	NA	67.07	4	6.7	NA	-3.92546	6.5739e-07	8.95142e-05	0.184636	0.682251	0.99981	2.91062	4.47352e-06	4.83897e-08	6.83608	1.65414e-09	1.51012e-10	-5.41028	-3.48557	-5.04766	-1.77601	-2.00217	-1.64617	-1.84154	-2.05892	2.20078	-1.46779	2.17569
Q8NI35	Q8NI35|Q8NI35-2|Q8NI35-3|Q8NI35-4|A0A087WUZ6|A0A0X1KG69|Q8NI35-5|TGGT1_290005-t26_1-p1	PATJ	HUMAN	InaD-like protein	NA	20.69	2	0.6	Cell junction, tight junction {ECO:0000269|PubMed:22006950}. Apical cell membrane {ECO:0000250|UniProtKB:Q63ZW7}; Peripheral membrane protein {ECO:0000250|UniProtKB:Q63ZW7}. Cytoplasm, perinuclear region {ECO:0000250|UniProtKB:Q63ZW7}. Cell membrane {ECO:0000250|UniProtKB:Q63ZW7}; Peripheral membrane protein {ECO:0000250|UniProtKB:Q63ZW7}. Note=Localized in the paranodal region of myelinating Sch…	-0.271819	0.511987	0.127813	-0.342961	0.410336	0.99981	1.88436	0.000141782	1.31509e-06	2.15618	0.000210447	9.28718e-07	-0.75325	-1.94573	-2.50576	0.128868	0.286628	0.189051	0.698183	0.25427	0.320357	0.0255904	0.522172
Q6IQ22	Q6IQ22	RAB12	HUMAN	Ras-related protein Rab-12	NA	49.57	3	13.1	Recycling endosome membrane {ECO:0000250|UniProtKB:P35283}; Lipid-anchor {ECO:0000305}; Cytoplasmic side {ECO:0000305}. Lysosome membrane {ECO:0000250|UniProtKB:P35283}; Lipid-anchor {ECO:0000305}; Cytoplasmic side {ECO:0000305}. Golgi apparatus membrane {ECO:0000250|UniProtKB:P51152}. Cytoplasmic vesicle, autophagosome {ECO:0000250|UniProtKB:P35283}.	-0.748545	0.0399082	0.0148222	0.184567	0.583251	0.99981	2.92009	1.54901e-07	2.9388e-09	3.66863	8.62774e-08	6.40859e-10	-2.44215	-2.31629	-3.39251	0.201472	-0.184723	0.163842	0.221803	0.236076	0.931895	0.211037	0.971407
P05141	P05141	SLC25A5	HUMAN	ADP/ATP translocase 2	NA	328.92	20	50	Mitochondrion inner membrane; Multi-pass membrane protein.	-1.41115	0.000784769	0.000888996	0.184544	0.579472	0.99981	3.17046	5.20756e-08	1.46514e-09	4.58161	5.26654e-09	1.57262e-10	-3.19938	-2.64582	-3.83536	-0.147003	-0.338627	-0.0474825	-0.143255	-0.00686123	1.33222	-0.0242426	1.37729
Q13188-2	Q13188-2|Q13188|A0A087WZ06|Q8NBU1|E5RIM6|A0A087WYT4	STK3	HUMAN	Isoform 2 of Serine/threonine-protein kinase 3	NA	282.07	20	43.5	Cytoplasm {ECO:0000250}. Nucleus {ECO:0000250}. Note=The caspase-cleaved form cycles between nucleus and cytoplasm (By similarity). Phosphorylation at Thr-117 leads to inhibition of nuclear translocation. {ECO:0000250, ECO:0000269|PubMed:19525978}.	-1.78505	0.000222626	0.000447309	0.18453	0.610999	0.99981	3.89238	1.25431e-08	6.40707e-10	5.67742	1.08895e-09	1.51012e-10	-3.99041	-3.46917	-4.90046	-0.248151	-0.536903	-0.274777	-0.287435	-0.171397	1.53291	-0.216229	1.58191
TGGT1_224460-t26_1-p1	TGGT1_224460-t26_1-p1	NA	Toxoplasma_gondii_GT1	TGGT1_224460	TGGT1_224460 putative aminopeptidase n	15.2	2	1.5	NA	-0.274121	0.468058	0.118479	2.88803	2.57639e-06	0.000840547	-0.890346	0.0163942	0.000144953	-0.616225	0.134845	0.000567528	0.721194	0.939291	0.500141	-0.130485	-3.73762	-0.543151	-2.37872	-0.0664869	-0.00274048	0.0595731	0.210708
A0A087WXK8	A0A087WXK8|Q9H4H8|Q9H4H8-2	FAM83D	HUMAN	Chromosome 20 open reading frame 129	NA	35.53	3	4.8	NA	-1.52593	0.000690555	0.00084441	0.184182	0.603074	0.99981	2.94488	2.57431e-07	4.23836e-09	4.4708	1.51536e-08	2.20262e-10	-2.98245	-2.46079	-3.75803	0.0531919	-0.501663	-0.184156	-0.111122	-0.179198	1.31646	-0.178682	1.49098
Q7Z7M0	Q7Z7M0|Q7Z7M0-2|F5GZG7	MEGF8	HUMAN	Multiple epidermal growth factor-like domains protein 8	NA	11.73	2	0.5	Membrane {ECO:0000305}; Single-pass type I membrane protein {ECO:0000305}.	-0.276187	0.54775	0.135497	-0.408686	0.37768	0.99981	4.01832	1.3984e-07	2.74858e-09	4.2945	5.09218e-07	2.85365e-09	-3.09294	-3.36153	-4.92799	0.248103	0.236041	-0.00818281	1.02966	0.194208	0.482867	0.462527	0.517834
Q8WUH6	Q8WUH6	TMEM263	HUMAN	Transmembrane protein 263	NA	105.81	6	68.1	Membrane {ECO:0000305}; Multi-pass membrane protein {ECO:0000305}.	-0.606699	0.0454428	0.0163775	0.184126	0.513835	0.99981	3.20711	5.93459e-09	4.11583e-10	3.81381	6.31446e-09	1.63429e-10	-2.63662	-2.95314	-3.23205	0.181796	0.00735363	0.292057	0.157415	0.374911	0.828023	0.217279	0.918396
Q9Y4B5	Q9Y4B5|Q9Y4B5-3|Q9Y4B5-2|Q9Y4B5-4	MTCL1	HUMAN	Microtubule cross-linking factor 1	NA	98.07	8	4.7	Lateral cell membrane {ECO:0000250}. Apical cell membrane {ECO:0000250}. Cytoplasm, cytoskeleton, spindle pole {ECO:0000269|PubMed:23902687}. Midbody {ECO:0000269|PubMed:23902687}. Cytoplasm, cytoskeleton {ECO:0000269|PubMed:23902687}. Note=Colocalized with microtubules at the base of cilia. Gradually accumulates on the apicobasal microtubule bundles during epithelial cell polarization (By simila…	-1.83328	0.00162843	0.00140763	0.183759	0.698122	0.99981	3.33284	1.75381e-06	2.06039e-08	5.16612	8.94945e-08	6.59664e-10	-3.52042	-2.50691	-4.783	-0.282718	-0.369304	-0.355387	-0.539422	-0.237307	1.47071	-0.207005	1.65465
Q9H1E5	Q9H1E5	TMX4	HUMAN	Thioredoxin-related transmembrane protein 4	NA	36.07	2	8.5	Membrane {ECO:0000305}; Single-pass type I membrane protein {ECO:0000305}.	0.53476	0.118327	0.036911	0.183654	0.575615	0.99981	5.45309	5.39049e-11	8.71876e-11	4.91833	1.82871e-09	1.51012e-10	-4.49881	-4.5213	-5.5147	0.552478	0.458099	0.611275	0.390905	0.685884	0.0922409	0.582985	0.0545507
P08069	P08069|C9J5X1|P06213|P06213-2	IGF1R	HUMAN	Insulin-like growth factor 1 receptor	NA	37.11	4	3.9	Cell membrane {ECO:0000269|PubMed:17524361}; Single-pass type I membrane protein {ECO:0000269|PubMed:17524361}.	-1.77048	0.000705217	0.000856898	0.183635	0.655375	0.99981	3.20459	5.53467e-07	7.73441e-09	4.97508	2.58602e-08	2.87088e-10	-3.37572	-2.55378	-4.39385	-0.251269	-0.506784	-0.27404	-0.333535	-0.18678	1.55826	-0.234009	1.50966
Q6UB99	Q6UB99|Q6UB98|Q6UB98-2	ANKRD11	HUMAN	Ankyrin repeat domain-containing protein 11	NA	44.59	2	1.2	Nucleus {ECO:0000269|PubMed:15184363, ECO:0000269|PubMed:25413698, ECO:0000269|PubMed:25556659, ECO:0000269|Ref.1}. Note=Localizes to chromatin during prometaphase. {ECO:0000269|PubMed:25413698}.	-1.55872	0.0793126	0.0262428	0.183517	0.826185	0.99981	4.58494	2.49079e-05	2.43301e-07	6.14366	7.65755e-06	3.6426e-08	-5.42258	-2.56299	-7.00702	-0.34559	-1.04174	-0.448832	-0.150471	-0.308789	1.06873	-0.547137	1.22353
Q9NYL9	Q9NYL9|H0YNJ8	TMOD3	HUMAN	Tropomodulin-3	NA	170.19	11	40.6	Cytoplasm, cytoskeleton {ECO:0000250}.	-2.35465	0.00211008	0.00165534	0.183497	0.770658	0.99981	3.28459	4.07333e-05	3.91e-07	5.63925	8.7629e-07	4.66774e-09	-3.54191	-2.39577	-5.66049	-0.56995	-0.820625	-0.574721	-0.709301	-0.51347	1.67672	-0.667724	1.86965
Q8TDJ6-3	Q8TDJ6-3|Q8TDJ6|Q8TDJ6-2	DMXL2	HUMAN	Isoform 3 of DmX-like protein 2	NA	70.77	6	2.5	Cytoplasmic vesicle, secretory vesicle, synaptic vesicle membrane {ECO:0000269|PubMed:11809763}; Peripheral membrane protein {ECO:0000269|PubMed:11809763}. Note=The external layer of the inferior boundary for the hypothalamus part of the human brain (the so called median eminence (ME)) displayed a punctate pattern of expression; expression also observed in the cell bodies lining the third ventric…	-1.42869	0.000210888	0.000433968	0.183488	0.526097	0.99981	2.99735	1.85863e-08	7.85361e-10	4.42604	1.39948e-09	1.51012e-10	-3.11449	-2.69213	-3.3921	-0.181089	-0.343776	-0.0112983	-0.160978	-0.0617986	1.32433	-0.0213694	1.39527
Q2M3G4	Q2M3G4|Q2M3G4-2|A6NN40	SHROOM1	HUMAN	Protein Shroom1	NA	21.14	3	2.8	Cytoplasm, cytoskeleton {ECO:0000250}.	-0.281155	0.359495	0.094776	0.120133	0.691458	0.99981	-0.517614	0.0688512	0.000603561	-0.236458	0.462052	0.00193521	0.472082	-0.0258371	0.491216	-0.0306485	-0.286094	-0.640748	-0.364425	-0.081769	0.0975645	-0.0673415	0.0544923
Q8IXI1	Q8IXI1|H3BUX4|H3BVI5|H3BMP9|Q8IXI2-3|Q8IXI2-7|Q8IXI2-2|Q8IXI2-5|Q8IXI2|H7BXZ6|Q8IXI2-4|Q8IXI2-6|Q8IXI1-2|Q9Y3L5|A0A087X2C3	RHOT2	HUMAN	Mitochondrial Rho GTPase 2	NA	73.68	5	8.8	Mitochondrion outer membrane {ECO:0000269|PubMed:12482879, ECO:0000269|PubMed:19528298}; Single-pass type IV membrane protein {ECO:0000269|PubMed:12482879, ECO:0000269|PubMed:19528298}. Note=Colocalizes with MGARP and RHOT2 at the mitochondria.	-0.317289	0.296458	0.0806752	0.183289	0.540676	0.99981	3.37183	6.81976e-09	4.42564e-10	3.68911	1.99222e-08	2.49797e-10	-2.9939	-2.59667	-3.43871	0.291778	0.080216	0.427942	0.277344	0.383584	0.647706	0.34497	0.711009
Q6P3W7	Q6P3W7|A0A0U1RQQ9	SCYL2	HUMAN	SCY1-like protein 2	NA	170.48	11	18.5	Cytoplasm, perinuclear region. Cytoplasmic vesicle, clathrin-coated vesicle. Golgi apparatus, trans-Golgi network membrane. Endosome membrane. Note=According to PubMed:15809293, plasma membrane-associated in clathrin-coated vesicles. According to PubMed:16914521, colocalizes to the trans-Golgi network (TGN) and to endosomal membranes with clathrin, transferrin and plasma membrane adapter AP1 and …	-1.07206	0.0146136	0.00660114	0.183038	0.639018	0.99981	4.53708	4.75496e-09	3.65465e-10	5.60914	3.14144e-09	1.51012e-10	-4.46656	-3.57113	-5.21616	-0.0354049	-0.203962	0.15557	0.0761416	0.228674	1.21558	0.127672	1.1668
O14966	O14966|O14966-2|O14966-3|E9PL56|P57729	RAB29	HUMAN	Ras-related protein Rab-7L1	NA	99.21	7	36.9	Cell membrane {ECO:0000305}; Lipid-anchor {ECO:0000305}; Cytoplasmic side {ECO:0000305}. Cytoplasm {ECO:0000269|PubMed:24788816}. Cytoplasm, perinuclear region {ECO:0000269|PubMed:24788816}. Golgi apparatus {ECO:0000269|PubMed:22042847}. Golgi apparatus, trans-Golgi network {ECO:0000269|PubMed:24788816}. Vacuole {ECO:0000269|PubMed:22042847}. Cytoplasm, cytoskeleton {ECO:0000269|PubMed:22042847}.…	-0.874427	0.0258892	0.0103083	0.182712	0.608376	0.99981	3.52326	3.3797e-08	1.1381e-09	4.39768	2.00835e-08	2.50474e-10	-3.43051	-2.60987	-3.99494	0.126354	-0.115796	0.152913	0.106672	0.261431	0.988543	0.171901	1.11661
P09429	P09429|Q5T7C4|P26583	HMGB1	HUMAN	High mobility group protein B1	NA	12.83	2	13	Nucleus {ECO:0000269|PubMed:12231511, ECO:0000269|PubMed:17114460, ECO:0000269|PubMed:20819940, ECO:0000269|PubMed:22869893, ECO:0000269|PubMed:27362237}. Chromosome {ECO:0000250|UniProtKB:P10103, ECO:0000250|UniProtKB:P63159, ECO:0000305}. Cytoplasm {ECO:0000269|PubMed:11154118, ECO:0000269|PubMed:12231511, ECO:0000269|PubMed:17114460, ECO:0000269|PubMed:20819940, ECO:0000269|PubMed:22869893}. S…	-0.283453	0.367233	0.0965235	0.0119422	0.969205	0.99981	3.00761	4.35721e-08	1.32502e-09	3.29107	1.23725e-07	8.51384e-10	-2.53299	-2.29327	-3.23637	0.275967	0.271238	0.339922	0.345014	0.237428	0.558619	0.426956	0.648424
Q5JTH9	Q5JTH9|Q5JTH9-3|Q5JTH9-2	RRP12	HUMAN	RRP12-like protein	NA	111.93	8	8.3	Nucleus, nucleolus {ECO:0000269|PubMed:12429849}. Nucleus membrane {ECO:0000305}; Single-pass membrane protein {ECO:0000305}.	-0.296268	0.494668	0.12416	0.182615	0.672051	0.99981	4.08198	5.76785e-08	1.55802e-09	4.37825	2.05732e-07	1.29982e-09	-3.3668	-2.92736	-4.80429	0.193749	0.11866	0.514079	0.28111	0.439754	0.631647	0.382416	0.725889
P62314	P62314|J3QLI9	SNRPD1	HUMAN	Small nuclear ribonucleoprotein Sm D1	NA	32.55	2	27.7	Cytoplasm, cytosol {ECO:0000269|PubMed:18984161}. Nucleus {ECO:0000269|PubMed:11991638, ECO:0000269|PubMed:21113136, ECO:0000269|PubMed:26912367, ECO:0000269|PubMed:28076346, ECO:0000269|PubMed:28502770, ECO:0000269|PubMed:28781166}. Note=SMN-mediated assembly into core snRNPs occurs in the cytosol before SMN-mediated transport to the nucleus to be included in spliceosomes. {ECO:0000305}.	-1.40791	0.00115105	0.00112015	0.18232	0.600877	0.99981	2.73842	4.92181e-07	7.05994e-09	4.14633	3.08507e-08	3.16508e-10	-2.63501	-2.2453	-3.54826	-0.15631	-0.279485	0.0252844	-0.227367	-0.024251	1.3419	-0.129148	1.3317
Q9P258	Q9P258	RCC2	HUMAN	Protein RCC2	NA	59.01	4	10.5	Nucleus, nucleolus {ECO:0000305|PubMed:12429849}. Nucleus {ECO:0000269|PubMed:23388455}. Cytoplasm, cytoskeleton {ECO:0000269|PubMed:23388455}. Chromosome, centromere {ECO:0000269|PubMed:12919680, ECO:0000269|PubMed:1939370, ECO:0000269|PubMed:9914378}. Cytoplasm, cytoskeleton, spindle {ECO:0000269|PubMed:1939370, ECO:0000269|PubMed:9914378}. Chromosome {ECO:0000269|PubMed:12919680, ECO:0000269|P…	-1.31442	0.00518932	0.0031093	0.182164	0.650096	0.99981	3.11078	5.87626e-07	8.11146e-09	4.4252	7.80025e-08	5.96172e-10	-3.16	-2.23038	-3.99492	-0.0674468	-0.279274	-0.0117629	-0.120363	0.0781085	1.29543	-0.0695151	1.29809
TGGT1_295710-t26_1-p1	TGGT1_295710-t26_1-p1	NA	Toxoplasma_gondii_GT1	TGGT1_295710	TGGT1_295710 HECT-domain (ubiquitin-transferase) domain-containing protein	26.83	2	0.2	NA	-0.286047	0.349882	0.0927191	1.66604	7.82503e-05	0.00567315	2.95778	3.79839e-08	1.2173e-09	3.24382	1.05278e-07	7.47368e-10	-2.23532	-2.07026	-2.89412	0.48527	-1.21268	0.505899	-1.00365	0.630275	0.811454	0.610055	0.876389
P78527	P78527|P78527-2	PRKDC	HUMAN	DNA-dependent protein kinase catalytic subunit	NA	3008.99	190	46.5	Nucleus {ECO:0000269|PubMed:12231622, ECO:0000269|PubMed:14734805, ECO:0000269|PubMed:22002106}. Nucleus, nucleolus {ECO:0000269|PubMed:22002106}.	-1.94213	0.000761371	0.000879514	0.182123	0.689137	0.99981	3.53578	5.76829e-07	8.00469e-09	5.47791	2.76917e-08	2.98632e-10	-3.65833	-2.90135	-5.01867	-0.457262	-0.61987	-0.286359	-0.391717	-0.234239	1.59346	-0.31682	1.64345
Q14693-7	Q14693-7|Q14693-5|Q14693-3|Q14693-4|Q14693-2|Q14693|A0A0A0MS66|Q14693-6	LPIN1	HUMAN	Isoform 7 of Phosphatidate phosphatase LPIN1	NA	64.55	6	6	Nucleus membrane {ECO:0000250}. Cytoplasm, cytosol {ECO:0000250}. Endoplasmic reticulum membrane {ECO:0000250}.	-0.760804	0.0308771	0.0119127	0.181849	0.572954	0.99981	3.60358	7.57566e-09	4.7748e-10	4.36439	6.44814e-09	1.64867e-10	-3.14498	-2.9951	-3.999	0.210807	-0.0770068	0.257837	0.161089	0.280159	0.959316	0.146759	1.01007
P10620	P10620|P10620-2|F5H613	MGST1	HUMAN	Microsomal glutathione S-transferase 1	NA	72.45	4	27	Microsome {ECO:0000250}. Mitochondrion outer membrane {ECO:0000250}; Peripheral membrane protein {ECO:0000250}. Endoplasmic reticulum membrane {ECO:0000250}; Multi-pass membrane protein {ECO:0000250}.	-1.08402	0.00711898	0.00388049	0.181832	0.602027	0.99981	3.31161	5.40259e-08	1.50499e-09	4.39563	1.53754e-08	2.21683e-10	-2.88091	-2.80623	-3.97933	-0.0525821	-0.191914	0.202156	0.00715852	0.124593	1.13215	0.083651	1.21479
P11166	P11166	SLC2A1	HUMAN	Solute carrier family 2 facilitated glucose transporter member 1	NA	76.68	6	13.4	Cell membrane; Multi-pass membrane protein. Melanosome. Note=Localizes primarily at the cell surface. Identified by mass spectrometry in melanosome fractions from stage I to stage IV.	-0.33397	0.317565	0.0854831	0.181625	0.581545	0.99981	3.26305	3.26299e-08	1.10883e-09	3.59702	8.53344e-08	6.35296e-10	-2.80336	-2.38619	-3.54318	0.341055	0.111127	0.306559	0.22991	0.392932	0.636836	0.368027	0.735389
O15014	O15014	ZNF609	HUMAN	Zinc finger protein 609	NA	68.91	4	3.1	Isoform 2: Nucleus {ECO:0000269|PubMed:28344082}.	-1.30895	0.000840959	0.000921454	0.180952	0.561627	0.99981	2.74047	1.32561e-07	2.65484e-09	4.04942	1.05387e-08	1.91278e-10	-2.80849	-2.26206	-3.22717	-0.0477753	-0.278418	0.0164899	-0.134358	0.0878904	1.28259	-0.158349	1.28445
Q15020	Q15020|Q15020-4|Q15020-2	SART3	HUMAN	Squamous cell carcinoma antigen recognized by T-cells 3	NA	46.35	3	4.2	Nucleus, nucleoplasm {ECO:0000269|PubMed:10463607, ECO:0000269|PubMed:11959860, ECO:0000269|PubMed:12578909}. Nucleus, Cajal body {ECO:0000269|PubMed:12578909}. Nucleus speckle {ECO:0000269|PubMed:11959860}. Cytoplasm {ECO:0000269|PubMed:10463607, ECO:0000269|PubMed:11959860}.	-1.39854	0.000362049	0.00058547	0.180721	0.548342	0.99981	3.12563	1.82295e-08	7.82835e-10	4.52417	1.75666e-09	1.51012e-10	-3.13356	-2.77763	-3.62063	-0.198719	-0.296792	0.0439243	-0.167947	0.01428	1.33952	-0.066079	1.35427
Q8WXF7	Q8WXF7|Q8WXF7-2|B5MCN0|Q8NHH9-3	ATL1	HUMAN	Atlastin-1	NA	70.9	5	9.6	Endoplasmic reticulum membrane {ECO:0000269|PubMed:14506257, ECO:0000269|PubMed:16339213, ECO:0000269|PubMed:17321752, ECO:0000269|PubMed:19665976, ECO:0000269|PubMed:27619977}; Multi-pass membrane protein {ECO:0000269|PubMed:14506257, ECO:0000269|PubMed:16339213, ECO:0000269|PubMed:17321752, ECO:0000269|PubMed:19665976}. Golgi apparatus membrane {ECO:0000269|PubMed:14506257, ECO:0000269|PubMed:1…	-0.56592	0.0888987	0.0288875	0.180595	0.567505	0.99981	3.24792	2.06283e-08	8.37155e-10	3.81384	2.55261e-08	2.85518e-10	-2.86385	-2.51781	-3.52359	0.164298	0.0733138	0.332398	0.124497	0.366452	0.785335	0.254852	0.905504
Q96A65	Q96A65|Q96A65-2	EXOC4	HUMAN	Exocyst complex component 4	NA	322.76	20	24.8	Midbody, Midbody ring {ECO:0000269|PubMed:16213214}. Cell projection {ECO:0000250|UniProtKB:Q62824}. Note=Colocalizes with CNTRL/centriolin at the midbody ring (PubMed:16213214). Localizes at the leading edge of migrating cells (By similarity). {ECO:0000250|UniProtKB:Q62824, ECO:0000269|PubMed:16213214}.	-1.7049	0.00202055	0.00161718	0.180334	0.691028	0.99981	3.75054	2.82309e-07	4.56307e-09	5.45544	2.79286e-08	2.99093e-10	-4.05914	-2.82157	-4.94828	-0.3332	-0.454055	-0.158472	-0.291525	-0.110449	1.44111	-0.167706	1.58377
A0A1B0GTZ4	A0A1B0GTZ4	DCLK3	HUMAN	Serine/threonine-protein kinase DCLK3	NA	16.57	2	3.3	NA	-0.29193	0.729852	0.172828	-0.345884	0.682718	0.99981	4.16114	7.12954e-05	6.7254e-07	4.45307	0.000198679	8.77254e-07	-2.49834	-2.83101	-6.52893	-0.00620369	-0.0275122	0.235647	1.13603	0.424112	0.346789	0.179946	0.653822
O14787-2	O14787-2|O14787|A0A075B780|K7ESC1	TNPO2	HUMAN	Isoform 2 of Transportin-2	NA	122.82	9	10.2	Cytoplasm {ECO:0000250}. Nucleus {ECO:0000250}.	-1.38369	0.00264736	0.00195187	0.180133	0.637965	0.99981	3.36366	1.36851e-07	2.71479e-09	4.74736	1.89759e-08	2.43541e-10	-3.14587	-2.7496	-4.31519	0.050965	-0.204265	-0.0456505	-0.235782	-0.0995249	1.32089	-0.0653514	1.36671
P08648	P08648	ITGA5	HUMAN	Integrin alpha-5	NA	34.8	3	2.7	Membrane; Single-pass type I membrane protein. Cell junction, focal adhesion {ECO:0000269|PubMed:17158881}. Cell surface {ECO:0000269|PubMed:17158881}.	-0.446691	0.176005	0.0514186	0.180094	0.573871	0.99981	3.22728	2.63426e-08	9.68072e-10	3.67397	4.71551e-08	4.12636e-10	-3.02159	-2.33639	-3.37617	0.322185	0.0438767	0.338321	0.227721	0.396523	0.703293	0.206543	0.821874
O95292	O95292|O95292-2|E5RK64	VAPB	HUMAN	Vesicle-associated membrane protein-associated protein B/C	NA	142.42	9	44.4	Endoplasmic reticulum membrane {ECO:0000250}; Single-pass type IV membrane protein {ECO:0000250}. Note=Present in mitochondria-associated membranes that are endoplasmic reticulum membrane regions closely apposed to the outer mitochondrial membrane. {ECO:0000269|PubMed:22131369}.	0.624863	0.157028	0.0465783	0.179975	0.672472	0.99981	4.76398	7.66635e-09	4.81192e-10	4.13912	3.38101e-07	1.98751e-09	-3.53924	-3.67156	-5.25197	0.56358	0.251348	0.550256	0.608144	0.705297	-0.128949	0.619751	0.0986652
Q969V3	Q969V3|Q969V3-2|K7EMW4	NCLN	HUMAN	Nicalin	NA	116.12	7	15.8	Endoplasmic reticulum membrane {ECO:0000269|PubMed:15257293, ECO:0000269|PubMed:20538592}; Single-pass membrane protein {ECO:0000269|PubMed:15257293, ECO:0000269|PubMed:20538592}.	-0.573153	0.117724	0.0367493	0.179555	0.60859	0.99981	3.12299	1.15622e-07	2.40971e-09	3.69614	1.29759e-07	8.83614e-10	-2.42849	-2.54141	-3.5969	0.117409	-0.0126755	0.425264	0.188344	0.243624	0.691395	0.28326	0.98969
Q9UHN6	Q9UHN6|Q9UHN6-2|F5H6B2|B4E1B9	CEMIP2	HUMAN	Cell surface hyaluronidase	NA	409.01	29	23.6	Cell membrane {ECO:0000269|PubMed:28246172}; Single-pass type II membrane protein {ECO:0000269|PubMed:28246172}.	0.695099	0.0422739	0.0155314	0.179417	0.571193	0.99981	4.64202	2.63658e-10	1.41219e-10	3.94692	1.75409e-08	2.33633e-10	-3.64875	-3.80033	-4.60266	0.646096	0.369269	0.553584	0.521448	0.669427	-0.172013	0.629998	0.0313666
Q15397	Q15397	PUM3	HUMAN	Pumilio homolog 3	NA	30.54	2	4.7	Nucleus, nucleolus {ECO:0000269|PubMed:12429849, ECO:0000269|PubMed:21266351, ECO:0000269|Ref.6}. Nucleus, nucleoplasm {ECO:0000269|PubMed:21266351}. Chromosome {ECO:0000269|PubMed:20813266}. Note=Localizes predominantly in the nucleolus with minor punctate signals in the nucleoplasm. {ECO:0000269|PubMed:21266351}.	-0.889943	0.0250611	0.0100754	0.179343	0.618691	0.99981	2.58247	1.39646e-06	1.67724e-08	3.47241	3.68701e-07	2.14555e-09	-2.0978	-1.97457	-3.27197	0.0849586	-0.129194	0.189906	0.0392088	0.142318	0.94167	0.120221	1.10692
P48507	P48507|P48507-2	GCLM	HUMAN	Glutamate--cysteine ligase regulatory subunit	NA	61.39	5	23.3	NA	-1.05419	0.00586779	0.00338526	0.17896	0.586362	0.99981	2.57039	5.20852e-07	7.36684e-09	3.62458	7.63266e-08	5.85525e-10	-2.32816	-2.04248	-3.12475	-0.0776641	-0.230971	0.0934043	0.0169067	0.172367	1.0901	0.0996058	1.16212
P52298	P52298|P52298-3|P52298-2|B3KSB0	NCBP2	HUMAN	Nuclear cap-binding protein subunit 2	NA	33.82	2	19.2	Nucleus {ECO:0000269|PubMed:8601613}. Cytoplasm {ECO:0000269|PubMed:8601613}.	0.390979	0.26814	0.0739403	0.178929	0.605461	0.99981	3.76138	1.08188e-08	5.9703e-10	3.3704	3.28423e-07	1.93804e-09	-2.92567	-2.83228	-3.90616	0.372736	0.0900014	0.606911	0.632163	0.620169	0.143799	0.560228	0.154265
C9J6P4	C9J6P4|Q7Z2W4-4|Q7Z2W4-5	ZC3HAV1	HUMAN	Zinc finger CCCH-type antiviral protein 1	NA	816.48	52	52.4	NA	-0.193829	0.566883	0.139595	0.178224	0.598147	0.99981	4.73122	4.74328e-10	1.58516e-10	4.92505	2.63416e-09	1.51012e-10	-4.14868	-3.7821	-4.98312	0.382225	0.13293	0.388303	0.363801	0.520374	0.581998	0.415455	0.658839
P29084	P29084	GTF2E2	HUMAN	Transcription initiation factor IIE subunit beta	NA	26.15	2	8.5	Nucleus {ECO:0000269|PubMed:7651391}.	0.56481	0.189734	0.0548765	0.178073	0.669848	0.99981	5.08575	2.72202e-09	2.93142e-10	4.52094	9.68561e-08	6.98817e-10	-4.19839	-3.71803	-5.52522	0.466904	0.372568	0.690014	0.481681	0.647799	-0.0612462	0.616074	0.142022
P56192	P56192|P56192-2|F5H2V6|F8W0S4|F8VZZ9|F8W0M7|F8VS26|F8VPL7	MARS	HUMAN	Methionine--tRNA ligase cytoplasmic	NA	389.52	21	32.1	Cytoplasm, cytosol {ECO:0000269|PubMed:10791971, ECO:0000269|PubMed:19289464, ECO:0000305|PubMed:26472928}. Nucleus, nucleolus {ECO:0000269|PubMed:10791971}. Note=Localizes to the nucleolus in proliferative cells but disappears in quiescent cells. {ECO:0000269|PubMed:10791971}.	-1.49646	0.00099298	0.00101277	0.177883	0.624352	0.99981	3.10789	1.85945e-07	3.35297e-09	4.60435	1.45085e-08	2.17409e-10	-3.29155	-2.45585	-3.88242	-0.260663	-0.386806	-0.0639752	-0.173064	0.015862	1.34892	-0.0994314	1.4399
Q16647	Q16647	PTGIS	HUMAN	Prostacyclin synthase	NA	43.92	3	7.8	Endoplasmic reticulum membrane {ECO:0000250|UniProtKB:Q29626}; Single-pass membrane protein {ECO:0000255}.	-0.866573	0.0442177	0.0160694	0.177867	0.655225	0.99981	3.37444	2.10637e-07	3.65978e-09	4.24101	1.17189e-07	8.13592e-10	-3.09972	-2.38823	-4.11368	0.146634	0.077887	0.190247	-0.0858249	0.244385	0.950222	0.114327	1.13072
Q86XL3	Q86XL3|Q86XL3-2|Q86XL3-3	ANKLE2	HUMAN	Ankyrin repeat and LEM domain-containing protein 2	NA	468.5	33	37.5	Endoplasmic reticulum membrane {ECO:0000269|PubMed:22770216}; Single-pass type III membrane protein {ECO:0000269|PubMed:22770216}.	-0.155317	0.679564	0.162691	0.177417	0.63739	0.99981	4.46619	3.70553e-09	3.30048e-10	4.62151	2.13914e-08	2.58144e-10	-3.70687	-3.4756	-4.92123	0.404359	0.123981	0.391846	0.384426	0.497179	0.510829	0.433096	0.663045
P10398	P10398|Q96II5|P10398-2	ARAF	HUMAN	Serine/threonine-protein kinase A-Raf	NA	133.73	10	19.4	NA	-1.34365	0.00165166	0.00142131	0.17738	0.610918	0.99981	3.25924	6.54075e-08	1.68261e-09	4.60289	8.81219e-09	1.77832e-10	-3.08922	-2.74316	-4.01949	-0.0858106	-0.332085	0.0292455	-0.0721127	0.0407862	1.29335	-0.0830959	1.34452
O14818	O14818|O14818-2|Q8TAA3|Q8TAA3-5|A0A087WYS6|Q8TAA3-2	PSMA7	HUMAN	Proteasome subunit alpha type-7	NA	34.25	2	12	Cytoplasm {ECO:0000269|PubMed:12181345}. Nucleus {ECO:0000269|PubMed:12181345}.	-1.41438	0.00195761	0.00159017	0.17735	0.636496	0.99981	2.72675	1.20387e-06	1.48164e-08	4.14113	7.63914e-08	5.85525e-10	-2.61446	-2.13124	-3.66434	-0.0390604	-0.205583	-0.0632434	-0.302301	-0.156071	1.30877	-0.0479932	1.3668
P58335	P58335|P58335-4|J3KPY9|P58335-2|P58335-3|A0A0C4DG84	ANTXR2	HUMAN	Anthrax toxin receptor 2	NA	41.7	3	6.7	Isoform 1: Cell membrane; Single-pass type I membrane protein. Note=Expressed at the cell surface.; Isoform 2: Endoplasmic reticulum membrane; Single-pass type I membrane protein. Note=Expressed predominantly within the endoplasmic reticulum and not at the plasma membrane.; Isoform 3: Secreted.	0.456302	0.149184	0.0446475	0.176988	0.562316	0.99981	4.19796	5.85016e-10	1.66391e-10	3.74166	2.14233e-08	2.58337e-10	-3.40933	-3.32783	-4.14369	0.568803	0.265116	0.626571	0.522923	0.580162	0.0744995	0.508494	0.154912
Q14139-2	Q14139-2|Q14139|B7Z7P0	UBE4A	HUMAN	Isoform 2 of Ubiquitin conjugation factor E4 A	NA	26.18	3	4.9	Cytoplasm {ECO:0000250|UniProtKB:E9Q735}.	-0.927745	0.0281891	0.0110471	0.176608	0.646301	0.99981	2.74759	1.46884e-06	1.75546e-08	3.67534	4.12215e-07	2.36762e-09	-2.01471	-2.34772	-3.51037	-0.143143	-0.0217943	0.298649	-0.0847655	0.186305	0.940705	0.1515	1.16144
Q9H7F0	Q9H7F0	ATP13A3	HUMAN	Probable cation-transporting ATPase 13A3	NA	27.88	3	2.8	Membrane {ECO:0000250}; Multi-pass membrane protein {ECO:0000250}.	-0.626558	0.152353	0.0453927	0.175866	0.676597	0.99981	3.72609	1.29339e-07	2.60885e-09	4.35265	1.69047e-07	1.0964e-09	-2.85636	-3.02069	-4.50989	0.0075753	-0.0708703	0.5328	0.246694	0.293796	0.810455	0.22094	0.970217
Q7L311	Q7L311	ARMCX2	HUMAN	Armadillo repeat-containing X-linked protein 2	NA	30.05	3	4.9	Mitochondrion {ECO:0000250|UniProtKB:Q6A058}. Mitochondrion outer membrane {ECO:0000250|UniProtKB:Q8BHS6}; Single-pass membrane protein {ECO:0000255}.	-0.367716	0.253357	0.0705119	0.175761	0.577589	0.99981	3.45916	9.56214e-09	5.4577e-10	3.82687	2.43448e-08	2.78543e-10	-3.07916	-2.64634	-3.61373	0.222669	0.0218911	0.455932	0.318751	0.33927	0.637172	0.366457	0.790426
F5H269	F5H269|Q9Y485	DMXL1	HUMAN	DmX-like protein 1	NA	161.84	12	4.8	NA	-1.44158	0.000498984	0.000699059	0.175536	0.585533	0.99981	3.59163	7.7205e-09	4.81192e-10	5.03321	1.09014e-09	1.51012e-10	-4.04112	-3.05845	-3.86476	-0.168494	-0.284835	-0.115341	-0.192539	-0.0683801	1.26231	0.0996121	1.49454
Q9Y3M8	Q9Y3M8|Q9Y3M8-2|Q9Y3M8-4|Q9Y3M8-5|Q9Y3M8-3	STARD13	HUMAN	StAR-related lipid transfer protein 13	NA	23.74	3	2.4	Cytoplasm. Membrane; Peripheral membrane protein; Cytoplasmic side. Mitochondrion membrane; Peripheral membrane protein; Cytoplasmic side. Lipid droplet.	-0.308139	0.766011	0.179922	-0.450053	0.664434	0.99981	3.76877	0.00100201	9.03411e-06	4.07691	0.00213114	9.18441e-06	-1.90373	-2.35497	-7.00702	0.075962	0.873131	-0.080343	0.054043	0.503917	0.160675	-0.4454	0.48267
Q9Y6E2	Q9Y6E2|B5MCH7|B5MCE7|E9PFD4|Q9Y6E2-2|F8WDX8|E9PFE3	BZW2	HUMAN	Basic leucine zipper and W2 domain-containing protein 2	NA	35.3	3	8.3	NA	-0.821105	0.0251185	0.0100845	0.175508	0.597967	0.99981	3.32405	2.9607e-08	1.04082e-09	4.14515	1.77771e-08	2.34507e-10	-2.91453	-2.68774	-3.79689	0.187544	0.0759268	0.322862	-0.0449586	0.102872	0.912909	0.150691	1.11128
Q8NEN9	Q8NEN9	PDZD8	HUMAN	PDZ domain-containing protein 8	NA	39.05	4	3.4	Endoplasmic reticulum membrane {ECO:0000269|PubMed:29097544}; Single-pass membrane protein {ECO:0000255}. Note=Localizes at mitochondria-endoplasmic reticulum contact sites. {ECO:0000269|PubMed:29097544}.	-0.544132	0.242657	0.0679033	0.175089	0.700098	0.99981	4.07018	1.11531e-07	2.35196e-09	4.61431	2.06786e-07	1.30497e-09	-3.67712	-2.74203	-4.88035	0.147709	0.0671166	0.342057	0.190058	0.37406	0.782105	0.350879	0.913511
Q13107	Q13107|Q13107-2|C9JNU9|Q13107-3	USP4	HUMAN	Ubiquitin carboxyl-terminal hydrolase 4	NA	43.38	4	4.1	Cytoplasm {ECO:0000269|PubMed:16316627, ECO:0000269|PubMed:20595234}. Nucleus {ECO:0000269|PubMed:16316627, ECO:0000269|PubMed:20595234}. Note=Shuttles between the nucleus and cytoplasm. Exported to the cytoplasm in a CRM1-dependent manner and recycled back to the nucleus via the importin alpha/beta heterodimeric import receptor. The relative amounts found in the nucleus and cytoplasm vary accord…	-1.7912	0.00013901	0.00035333	0.174908	0.612744	0.99981	3.07493	1.1705e-07	2.43198e-09	4.86613	4.00871e-09	1.51386e-10	-3.30401	-2.75994	-3.92334	-0.572497	-0.377921	0.0603704	-0.480224	-0.219849	1.52911	-0.284683	1.54496
P23743	P23743|P23743-3|P23743-2	DGKA	HUMAN	Diacylglycerol kinase alpha	NA	67.75	6	9.9	NA	-1.12452	0.0106182	0.0051765	0.17486	0.650856	0.99981	3.11949	3.6632e-07	5.5824e-09	4.24401	8.10372e-08	6.14402e-10	-2.84471	-2.35176	-3.96792	0.0128522	-0.170492	0.0996936	-0.0498415	0.0867647	1.15528	0.0594631	1.22315
Q13459	Q13459|M0R0P8|Q13459-2	MYO9B	HUMAN	Unconventional myosin-IXb	NA	659.69	43	25.2	Cytoplasm, cell cortex {ECO:0000269|PubMed:8907710}. Cytoplasm, perinuclear region {ECO:0000269|PubMed:8907710}. Cytoplasm, cytoskeleton {ECO:0000269|PubMed:8907710, ECO:0000269|PubMed:9490638}. Note=In undifferentiated cells colocalizes with F-actin in the cell periphery while in differentiated cells its localization is cytoplasmic with the highest levels in the perinuclear region. {ECO:0000269|…	-1.72775	0.000386438	0.000610164	0.174849	0.639903	0.99981	3.41162	8.74708e-08	2.01398e-09	5.13937	5.41226e-09	1.58955e-10	-3.68096	-2.81345	-4.36619	-0.298522	-0.40549	-0.182019	-0.361368	-0.165607	1.48595	-0.188173	1.5524
P62280	P62280|M0QZC5|M0R1H6|M0R1H5	RPS11	HUMAN	40S ribosomal protein S11	NA	243.18	17	62.6	NA	-1.01592	0.0070205	0.00384356	0.174754	0.592073	0.99981	2.9311	1.03393e-07	2.23607e-09	3.94701	2.50488e-08	2.82214e-10	-2.76414	-2.32954	-3.39382	0.00360488	-0.242869	0.19275	0.0972297	0.187676	1.06865	0.0237044	1.16705
Q9Y6D9	Q9Y6D9|Q9Y6D9-3	MAD1L1	HUMAN	Mitotic spindle assembly checkpoint protein MAD1	NA	32.82	3	4.5	Nucleus. Chromosome, centromere, kinetochore {ECO:0000269|PubMed:22351768}. Nucleus envelope {ECO:0000269|PubMed:22351768}. Cytoplasm, cytoskeleton, microtubule organizing center, centrosome. Cytoplasm, cytoskeleton, spindle. Cytoplasm, cytoskeleton, spindle pole {ECO:0000269|PubMed:22351768}. Note=Detected at the nucleus envelope during interphase (PubMed:22351768). From the beginning to the end…	-0.991897	0.00794676	0.00421566	0.174701	0.59086	0.99981	3.21649	3.28934e-08	1.11666e-09	4.20839	1.1057e-08	1.94877e-10	-3.03372	-2.59334	-3.65634	0.041694	-0.213336	0.24273	0.10799	0.118963	1.04499	0.084725	1.18286
P82094	P82094|P82094-2|F8WF45	TMF1	HUMAN	TATA element modulatory factor	NA	1050.22	63	59.3	Cytoplasm. Nucleus. Golgi apparatus membrane. Note=Concentrated at the budding structures localized at the tips of cisternae.	-0.0501074	0.897184	0.203799	0.174648	0.653613	0.99981	5.68323	2.83206e-10	1.45234e-10	5.73334	2.33307e-09	1.51012e-10	-5.31725	-4.34088	-5.97208	0.457812	0.121235	0.454963	0.475796	0.511699	0.451347	0.46818	0.595195
Q6UWP7	Q6UWP7|Q6UWP7-3|Q6UWP7-2	LCLAT1	HUMAN	Lysocardiolipin acyltransferase 1	NA	28.41	2	3.8	Endoplasmic reticulum membrane {ECO:0000269|PubMed:19075029}; Multi-pass membrane protein {ECO:0000269|PubMed:19075029}.	-0.72675	0.0756472	0.0252447	0.174635	0.650492	0.99981	3.05503	4.52628e-07	6.60049e-09	3.78178	3.02635e-07	1.80803e-09	-2.76851	-2.11829	-3.65592	0.0628002	0.0738211	0.248107	-0.00818008	0.0137619	0.810454	0.505154	1.05796
Q9Y3T9	Q9Y3T9	NOC2L	HUMAN	Nucleolar complex protein 2 homolog	NA	111.18	8	13.2	Nucleus, nucleoplasm. Nucleus, nucleolus. Note=Translocates from the nucleoli to the nucleoplasm in presence of several stressors like ultraviolet irradiation and actinomycin-D. Predominantly detected in the nucleoli in non-mitotic cells. Predominantly detected in nucleoplasma in cells undergoing mitosis.	-0.527162	0.110229	0.0347712	0.174371	0.580465	0.99981	3.17085	2.72664e-08	9.92324e-10	3.69801	3.65803e-08	3.53983e-10	-2.76424	-2.45907	-3.42873	0.173041	0.0238151	0.258397	0.201115	0.361964	0.711408	0.353941	0.916588
O15260	O15260|Q5T8U5|O15260-2|O15260-3|B7Z1G8	SURF4	HUMAN	Surfeit locus protein 4	NA	125.93	7	30.4	Endoplasmic reticulum membrane {ECO:0000269|PubMed:15308636, ECO:0000269|PubMed:18287528}; Multi-pass membrane protein {ECO:0000255}. Endoplasmic reticulum-Golgi intermediate compartment membrane {ECO:0000269|PubMed:18287528}; Multi-pass membrane protein {ECO:0000255}. Golgi apparatus membrane {ECO:0000269|PubMed:18287528}; Multi-pass membrane protein {ECO:0000255}. Note=Cycles between the endopl…	-0.656109	0.0537019	0.0188542	0.17431	0.582786	0.99981	3.68561	4.72265e-09	3.65465e-10	4.34172	5.63975e-09	1.58955e-10	-2.98287	-3.27594	-4.01053	0.218001	0.0732934	0.214612	0.10309	0.338219	0.902452	0.279175	0.93477
Q9NPA0	Q9NPA0	EMC7	HUMAN	ER membrane protein complex subunit 7	NA	41.19	3	16.1	Membrane {ECO:0000269|PubMed:22119785}; Single-pass type I membrane protein {ECO:0000269|PubMed:22119785}.	0.708138	0.114367	0.0358299	0.1743	0.683849	0.99981	4.97849	4.79731e-09	3.66827e-10	4.27035	2.51807e-07	1.54036e-09	-5.26482	-3.31554	-4.46895	0.597169	0.384524	0.701583	0.524326	0.649216	-0.161894	0.566934	0.00306759
O95816	O95816|O95816-2	BAG2	HUMAN	BAG family molecular chaperone regulator 2	NA	289.52	16	60.6	NA	-0.597483	0.237358	0.0666993	0.174262	0.723728	0.99981	4.76667	4.52132e-08	1.35101e-09	5.36415	9.23122e-08	6.75867e-10	-4.26158	-3.44002	-5.72747	-0.134604	0.12563	0.418919	0.106477	0.315092	0.910644	0.561856	0.864954
P08758	P08758|E9PHT9|D6RBL5|D6RBE9|D6RCN3	ANXA5	HUMAN	Annexin A5	NA	105.2	7	27.8	NA	-1.10855	0.0385485	0.0143875	0.17417	0.723569	0.99981	3.04225	7.19138e-06	7.50079e-08	4.1508	1.71501e-06	8.73445e-09	-3.08802	-1.72946	-4.1303	0.227519	-0.180753	-0.0396614	-0.0482721	0.0298446	1.14568	0.0209268	1.19073
P07814	P07814|V9GZ76	EPRS	HUMAN	Bifunctional glutamate/proline--tRNA ligase	NA	1305.15	76	58.1	Cytoplasm, cytosol {ECO:0000269|PubMed:10791971, ECO:0000269|PubMed:19289464}. Membrane {ECO:0000269|PubMed:28178239}; Peripheral membrane protein {ECO:0000305|PubMed:19289464, ECO:0000305|PubMed:28178239}. Note=Translocates from cytosol to membranes upon phosphorylation at Ser-999. {ECO:0000269|PubMed:19289464, ECO:0000269|PubMed:28178239}.	-1.62842	0.00167117	0.00143243	0.174101	0.680258	0.99981	3.47107	3.01947e-07	4.80251e-09	5.09949	2.65771e-08	2.91884e-10	-3.79095	-2.60749	-4.49328	-0.265086	-0.439278	-0.196385	-0.227928	-0.0215691	1.4181	-0.15497	1.51973
Q9BZQ8	Q9BZQ8	FAM129A	HUMAN	Protein Niban	NA	155.05	10	13.6	Cytoplasm {ECO:0000269|PubMed:16949643}. Membrane {ECO:0000305}; Lipid-anchor {ECO:0000305}.	-1.58995	0.000407843	0.000629119	0.173729	0.615933	0.99981	2.68651	5.72753e-07	7.95792e-09	4.27646	1.98442e-08	2.49404e-10	-2.88965	-2.16717	-3.48601	-0.258418	-0.383438	-0.164338	-0.286231	-0.0845349	1.3992	-0.137128	1.45849
P11142	P11142|E9PKE3|E9PNE6|P11142-2|A8K7Q2	HSPA8	HUMAN	Heat shock cognate 71 kDa protein	NA	1041.73	58	74.6	Cytoplasm. Melanosome. Nucleus, nucleolus. Cell membrane. Note=Localized in cytoplasmic mRNP granules containing untranslated mRNAs. Translocates rapidly from the cytoplasm to the nuclei, and especially to the nucleoli, upon heat shock.	-0.858254	0.049645	0.0176075	0.173582	0.66889	0.99981	4.00018	3.54959e-08	1.1721e-09	4.85843	2.92952e-08	3.09075e-10	-3.55461	-3.06218	-4.80256	0.0921798	-0.0729712	0.177996	0.11327	0.254645	1.02768	0.250107	1.07629
F5H619	F5H619|Q86XA9|Q86XA9-2|Q86XA9-3	HEATR5A	HUMAN	HEAT repeat-containing protein 5A	NA	135.74	8	6.2	NA	-1.9884	0.00111458	0.00109693	0.173474	0.722635	0.99981	2.49055	5.0964e-05	4.86034e-07	4.47895	6.7218e-07	3.66277e-09	-3.1221	-1.67231	-3.85927	-0.260771	-0.177811	-0.523559	-0.957153	-0.588121	1.58524	-0.203582	1.60355
P16435	P16435|E7EMD0	POR	HUMAN	NADPH--cytochrome P450 reductase	NA	145.25	11	19.9	Endoplasmic reticulum membrane {ECO:0000255|HAMAP-Rule:MF_03212}; Single-pass membrane protein {ECO:0000255|HAMAP-Rule:MF_03212}; Cytoplasmic side {ECO:0000255|HAMAP-Rule:MF_03212}.	0.432793	0.297768	0.0809267	0.173444	0.670942	0.99981	4.16365	2.35589e-08	9.0611e-10	3.73086	6.85255e-07	3.72905e-09	-2.93429	-3.23525	-4.63465	0.560025	0.290559	0.494808	0.487067	0.627801	0.090627	0.566394	0.168301
A0A1C7CYZ0	A0A1C7CYZ0|Q12979|Q12979-2|Q12979-4|B7Z683|Q12979-3	ABR	HUMAN	Active breakpoint cluster region-related protein	NA	17.72	2	2.1	NA	-0.320484	0.372945	0.097877	-0.127899	0.71863	0.99981	2.28842	4.56438e-06	4.93095e-08	2.6089	7.55287e-06	3.59699e-08	-2.24521	-1.43319	-2.51819	-0.0162175	0.0217586	0.418537	0.679814	0.371268	0.434912	0.117962	0.651832
P23193	P23193|A0A1W2PPZ5|P23193-2|A0A1W2PRL9|E5RIS7|Q15560|Q15560-2|B7Z4S1	TCEA1	HUMAN	Transcription elongation factor A protein 1	NA	38.35	2	8.3	Nucleus.	0.879991	0.27326	0.0750971	0.173332	0.825247	0.99981	5.13057	4.00493e-06	4.37404e-08	4.25058	0.000156794	6.94375e-07	-2.93083	-3.9318	-7.00702	0.325961	0.220499	0.444731	0.447541	0.535203	-0.572498	0.723512	-0.17278
[truncated: 3,061 more rows]

## Sheet: Toxo likely positive list
gene	full_name
TGGT1_203290	GRA34
TGGT1_203310	GRA7
TGGT1_203600	GRA50
TGGT1_204270	GRA60
TGGT1_204340	GRA54
TGGT1_208370	GRA46
TGGT1_208830	GRA16
TGGT1_210370	ROP54
TGGT1_212300	GRA32
TGGT1_213067	GRA36
TGGT1_215220	GRA22
TGGT1_215980	Tgd057
[truncated: 68 more rows]

## Sheet: Toxo likely negative list
gene	full_name
[truncated: 1,220 more rows]

[truncated: 1 more sheets: Toxo gene aliases]
